# Supplementary material for: 4-(2-Carboxy­benzo­yl)benzoic acid–4,4′-bipyridine (1/1)
Source: Acta Crystallogr Sect E Struct Rep Online. 2008 Nov 20;64(Pt 12):o2399. doi: 10.1107/S1600536808037823 (PMC2959970; doi:10.1107/S1600536808037823)
Supplement: Supplementary file 1 [file e-64-o2399-sup1.cif]

##############################################################################
###                                                                        ###
###        Electronic paper (Acta Crystallographica Section E)             ###
###                                                                        ###
##############################################################################
#                                                                            #
# This CIF contains the data in a paper accepted for publication in Acta     #
# Crystallographica Section E. It conforms to the requirements of Notes      #
# for Authors for Section E, and has been peer reviewed under the auspices   #
# of the IUCr Commission on Journals.                                        #
#                                                                            #
# Full details of the Crystallographic Information File format               #
# are given in the paper "The Crystallographic Information File (CIF):       #
# a New Standard Archive File for Crystallography" by S. R. Hall, F. H.      #
# Allen and I. D. Brown [Acta Cryst. (1991), A47, 655-685].                  #
#                                                                            #
# The current version of the core CIF dictionary is obtainable from          #
# ftp://ftp.iucr.org/pub/cif_core.dic. The current version number is 2.4.    #
#                                                                            #
# Software is freely available for graphical display of the structure(s) in  #
# this CIF.  For information consult the CIF home page http://www.iucr.org/  #
# cif/home.html                                                              #
#                                                                            #
# This file may be used for bona fide research purposes within the           #
# scientific community so long as proper attribution is given to the journal # 
# article from which it was obtained.                                        #
#                                                                            #
##############################################################################
                                             
data_I
_audit_creation_method     SHELXL-97
_chemical_name_systematic
;
4-(2-Carboxybenzoyl)benzoic acid--4,4'-bipyridine (1/1)
;
_chemical_name_common     ?
_chemical_formula_moiety     'C15 H10 O5, C10 H8 N2'
_chemical_formula_sum     'C25 H18 N2 O5'
_chemical_formula_iupac     'C15 H10 O5, C10 H8 N2'
_chemical_formula_weight     426.41
_chemical_melting_point     ?
_symmetry_cell_setting     monoclinic
_symmetry_space_group_name_H-M     'P 21/n'
_symmetry_space_group_name_Hall     -P2yn
loop_
    _symmetry_equiv_pos_as_xyz
    'x, y, z'
    '-x+1/2, y+1/2, -z+1/2'
    '-x, -y, -z'
    'x-1/2, -y-1/2, z-1/2'
_cell_length_a     7.6883(6)
_cell_length_b     24.1886(18)
_cell_length_c     10.9560(8)
_cell_angle_alpha     90.00
_cell_angle_beta     95.8730(10)
_cell_angle_gamma     90.00
_cell_volume     2026.8(3)
_cell_formula_units_Z     4
_cell_measurement_reflns_used     1385
_cell_measurement_theta_min     2.52
_cell_measurement_theta_max     21.21
_cell_measurement_temperature     296(2)
_exptl_crystal_description     block
_exptl_crystal_colour     colorless
_exptl_crystal_size_max     0.35
_exptl_crystal_size_mid     0.28
_exptl_crystal_size_min     0.16
_exptl_crystal_density_diffrn     1.397
_exptl_crystal_density_meas     ?
_exptl_crystal_density_method     'not measured'
_exptl_crystal_F_000     888
_exptl_absorpt_coefficient_mu     0.099
_exptl_absorpt_correction_type     multi-scan
_exptl_absorpt_process_details     '(SADABS; Bruker, 1997)'
_exptl_absorpt_correction_T_min     0.9573
_exptl_absorpt_correction_T_max     0.9844
_exptl_special_details
;
;
_diffrn_ambient_temperature     296(2)
_diffrn_radiation_type     MoK\a
_diffrn_radiation_wavelength     0.71073
_diffrn_radiation_source     'fine-focus sealed tube'
_diffrn_radiation_monochromator     graphite
_diffrn_measurement_device_type     'Bruker CCD area detector'
_diffrn_measurement_method     '\f and \w scans'
_diffrn_detector_area_resol_mean     ?
_diffrn_reflns_number     10190
_diffrn_reflns_av_R_equivalents     0.0405
_diffrn_reflns_av_sigmaI/netI     0.0488
_diffrn_reflns_theta_min     1.68
_diffrn_reflns_theta_max     25.10
_diffrn_reflns_theta_full     25.10
_diffrn_measured_fraction_theta_max     0.999
_diffrn_measured_fraction_theta_full     0.999
_diffrn_reflns_limit_h_min     -9
_diffrn_reflns_limit_h_max     9
_diffrn_reflns_limit_k_min     -28
_diffrn_reflns_limit_k_max     28
_diffrn_reflns_limit_l_min     -13
_diffrn_reflns_limit_l_max     7
_diffrn_standards_number     0
_diffrn_standards_interval_count     ?
_diffrn_standards_interval_time     ?
_diffrn_standards_decay_%     ?
_refine_special_details
;
;
_reflns_number_total     3607
_reflns_number_gt     2177
_reflns_threshold_expression     I>2\s(I)
_refine_ls_structure_factor_coef     Fsqd
_refine_ls_matrix_type     full
_refine_ls_R_factor_all     0.0836
_refine_ls_R_factor_gt     0.0450
_refine_ls_wR_factor_gt     0.1067
_refine_ls_wR_factor_ref     0.1284
_refine_ls_goodness_of_fit_ref     1.019
_refine_ls_restrained_S_all     1.019
_refine_ls_number_reflns     3607
_refine_ls_number_parameters     292
_refine_ls_number_restraints     0
_refine_ls_hydrogen_treatment     constr
_refine_ls_weighting_scheme     calc
_refine_ls_weighting_details
                      'w=1/[\s^2^(Fo^2^)+(0.0600P)^2^] where P=(Fo^2^+2Fc^2^)/3'
_atom_sites_solution_hydrogens     geom
_atom_sites_solution_primary     direct
_atom_sites_solution_secondary     difmap
_refine_ls_shift/su_max     0.000
_refine_ls_shift/su_mean     0.000
_refine_diff_density_max     0.212
_refine_diff_density_min     -0.173
_refine_ls_extinction_method     SHELXL
_refine_ls_extinction_coef     0.0131(14)
_refine_ls_extinction_expression
                                  'Fc^*^=kFc[1+0.001xFc^2^\l^3^/sin(2\q)]^-1/4^'
loop_
    _atom_type_symbol
    _atom_type_description
    _atom_type_scat_dispersion_real
    _atom_type_scat_dispersion_imag
    _atom_type_scat_source
    'C' 'C' 0.0033 0.0016
                         'International Tables Vol C Tables 4.2.6.8 and 6.1.1.4'
    'H' 'H' 0.0000 0.0000
                         'International Tables Vol C Tables 4.2.6.8 and 6.1.1.4'
    'N' 'N' 0.0061 0.0033
                         'International Tables Vol C Tables 4.2.6.8 and 6.1.1.4'
    'O' 'O' 0.0106 0.0060
                         'International Tables Vol C Tables 4.2.6.8 and 6.1.1.4'
_computing_data_collection     'SMART (Bruker, 1997)'
_computing_cell_refinement     'SAINT (Bruker, 1997)'
_computing_data_reduction     'SAINT (Bruker, 1997)'
_computing_structure_solution     'SHELXS97 (Sheldrick, 2008)'
_computing_structure_refinement     'SHELXL97 (Sheldrick, 2008)'
_computing_molecular_graphics     'SHELXTL (Sheldrick, 2008)'
_computing_publication_material     'SHELXTL (Sheldrick, 2008)'
loop_
    _atom_site_type_symbol
    _atom_site_label
    _atom_site_fract_x
    _atom_site_fract_y
    _atom_site_fract_z
    _atom_site_U_iso_or_equiv
    _atom_site_adp_type
    _atom_site_calc_flag
    _atom_site_refinement_flags
    _atom_site_occupancy
    _atom_site_disorder_assembly
    _atom_site_disorder_group
    N N1 0.7560(3) 0.00682(8) 0.99002(17) 0.0561(5) Uani d . 1 . .
    N N2 0.9586(2) 0.15564(8) 0.46655(17) 0.0512(5) Uani d . 1 . .
    O O1 0.2912(3) -0.00260(8) 0.69911(15) 0.0779(6) Uani d . 1 . .
    O O2 0.3035(3) 0.06365(7) 0.84053(15) 0.0671(5) Uani d . 1 . .
    H H2 0.2837 0.0379 0.8859 0.101 Uiso calc R 1 . .
    O O3 0.5482(2) 0.25808(7) 0.42728(14) 0.0659(5) Uani d . 1 . .
    O O4 0.0942(2) 0.13238(8) 0.19022(17) 0.0789(6) Uani d . 1 . .
    O O5 0.1584(2) 0.20365(7) 0.31530(14) 0.0532(4) Uani d . 1 . .
    H H5 0.0822 0.1908 0.3541 0.080 Uiso calc R 1 . .
    C C1 0.9364(3) 0.18081(10) 0.5716(2) 0.0557(7) Uani d . 1 . .
    H H1 0.9493 0.2190 0.5754 0.067 Uiso calc R 1 . .
    C C2 0.8955(3) 0.15357(10) 0.6751(2) 0.0530(6) Uani d . 1 . .
    H H2A 0.8810 0.1733 0.7463 0.064 Uiso calc R 1 . .
    C C3 0.8761(3) 0.09687(9) 0.67290(19) 0.0426(5) Uani d . 1 . .
    C C4 0.8951(3) 0.07078(10) 0.5629(2) 0.0521(6) Uani d . 1 . .
    H H4 0.8804 0.0327 0.5560 0.062 Uiso calc R 1 . .
    C C5 0.9359(3) 0.10128(11) 0.4632(2) 0.0556(6) Uani d . 1 . .
    H H5A 0.9480 0.0828 0.3901 0.067 Uiso calc R 1 . .
    C C6 0.8351(3) 0.06565(9) 0.7835(2) 0.0436(6) Uani d . 1 . .
    C C7 0.8857(3) 0.08447(10) 0.9015(2) 0.0515(6) Uani d . 1 . .
    H H7 0.9477 0.1174 0.9134 0.062 Uiso calc R 1 . .
    C C8 0.8436(3) 0.05426(11) 1.0008(2) 0.0571(7) Uani d . 1 . .
    H H8 0.8781 0.0677 1.0791 0.069 Uiso calc R 1 . .
    C C9 0.7071(3) -0.01128(10) 0.8773(2) 0.0618(7) Uani d . 1 . .
    H H9 0.6445 -0.0442 0.8682 0.074 Uiso calc R 1 . .
    C C10 0.7445(3) 0.01621(10) 0.7733(2) 0.0561(7) Uani d . 1 . .
    H H10 0.7089 0.0016 0.6962 0.067 Uiso calc R 1 . .
    C C11 0.4552(3) 0.11251(9) 0.44658(19) 0.0472(6) Uani d . 1 . .
    H H11 0.4816 0.1016 0.3692 0.057 Uiso calc R 1 . .
    C C12 0.4068(3) 0.07337(9) 0.5287(2) 0.0503(6) Uani d . 1 . .
    H H12 0.4006 0.0363 0.5060 0.060 Uiso calc R 1 . .
    C C13 0.3673(3) 0.08886(9) 0.64455(19) 0.0441(6) Uani d . 1 . .
    C C14 0.3797(3) 0.14392(10) 0.6772(2) 0.0497(6) Uani d . 1 . .
    H H14 0.3544 0.1548 0.7548 0.060 Uiso calc R 1 . .
    C C15 0.4293(3) 0.18291(9) 0.59573(19) 0.0481(6) Uani d . 1 . .
    H H15 0.4392 0.2198 0.6194 0.058 Uiso calc R 1 . .
    C C16 0.4644(3) 0.16755(9) 0.47894(19) 0.0416(5) Uani d . 1 . .
    C C17 0.3161(3) 0.04481(11) 0.7299(2) 0.0518(6) Uani d . 1 . .
    C C18 0.5073(3) 0.21165(10) 0.3914(2) 0.0455(6) Uani d . 1 . .
    C C19 0.5114(3) 0.19699(9) 0.25883(18) 0.0408(5) Uani d . 1 . .
    C C20 0.6710(3) 0.20203(9) 0.2104(2) 0.0499(6) Uani d . 1 . .
    H H20 0.7674 0.2158 0.2592 0.060 Uiso calc R 1 . .
    C C21 0.6878(3) 0.18689(10) 0.0910(2) 0.0561(6) Uani d . 1 . .
    H H21 0.7957 0.1898 0.0602 0.067 Uiso calc R 1 . .
    C C22 0.5460(3) 0.16750(10) 0.0174(2) 0.0565(7) Uani d . 1 . .
    H H22 0.5575 0.1576 -0.0634 0.068 Uiso calc R 1 . .
    C C23 0.3861(3) 0.16268(9) 0.0633(2) 0.0499(6) Uani d . 1 . .
    H H23 0.2902 0.1496 0.0129 0.060 Uiso calc R 1 . .
    C C24 0.3669(3) 0.17700(9) 0.18334(19) 0.0419(5) Uani d . 1 . .
    C C25 0.1923(3) 0.16868(10) 0.2289(2) 0.0491(6) Uani d . 1 . .
loop_
    _atom_site_aniso_label
    _atom_site_aniso_U_11
    _atom_site_aniso_U_22
    _atom_site_aniso_U_33
    _atom_site_aniso_U_12
    _atom_site_aniso_U_13
    _atom_site_aniso_U_23
    N1 0.0681(14) 0.0556(14) 0.0461(12) 0.0026(11) 0.0131(10) 0.0071(10)
    N2 0.0492(12) 0.0565(14) 0.0486(12) -0.0050(10) 0.0086(9) 0.0031(10)
    O1 0.1202(17) 0.0535(12) 0.0602(12) -0.0246(11) 0.0108(10) 0.0006(10)
    O2 0.1031(15) 0.0560(11) 0.0451(10) -0.0019(10) 0.0217(10) 0.0098(8)
    O3 0.0921(14) 0.0547(12) 0.0515(11) -0.0205(10) 0.0106(9) -0.0029(9)
    O4 0.0604(12) 0.0931(15) 0.0854(14) -0.0297(11) 0.0174(10) -0.0236(11)
    O5 0.0504(10) 0.0576(11) 0.0538(11) -0.0020(8) 0.0153(8) 0.0034(8)
    C1 0.0671(17) 0.0449(15) 0.0563(17) -0.0067(12) 0.0129(13) 0.0014(12)
    C2 0.0642(16) 0.0476(15) 0.0489(15) -0.0051(12) 0.0143(12) -0.0005(11)
    C3 0.0406(13) 0.0469(14) 0.0412(13) -0.0016(10) 0.0077(10) 0.0003(11)
    C4 0.0633(16) 0.0447(14) 0.0505(15) -0.0066(12) 0.0167(12) -0.0025(11)
    C5 0.0612(16) 0.0587(17) 0.0487(15) -0.0053(13) 0.0149(12) -0.0048(12)
    C6 0.0427(13) 0.0447(14) 0.0439(13) 0.0025(10) 0.0063(10) 0.0029(11)
    C7 0.0580(15) 0.0504(15) 0.0466(15) -0.0050(12) 0.0083(12) 0.0004(12)
    C8 0.0671(17) 0.0623(18) 0.0425(14) 0.0015(14) 0.0075(12) 0.0006(13)
    C9 0.0805(19) 0.0502(16) 0.0550(16) -0.0103(13) 0.0090(14) 0.0087(13)
    C10 0.0767(18) 0.0499(16) 0.0413(14) -0.0090(13) 0.0050(12) 0.0010(11)
    C11 0.0587(15) 0.0484(15) 0.0351(12) 0.0046(12) 0.0070(11) -0.0012(11)
    C12 0.0643(16) 0.0406(14) 0.0457(14) 0.0020(11) 0.0039(12) 0.0001(11)
    C13 0.0472(14) 0.0500(15) 0.0347(13) 0.0023(11) 0.0018(10) 0.0037(11)
    C14 0.0601(15) 0.0511(15) 0.0387(13) 0.0014(12) 0.0092(11) -0.0031(11)
    C15 0.0606(15) 0.0421(14) 0.0421(14) -0.0018(11) 0.0068(11) 0.0010(11)
    C16 0.0427(13) 0.0462(14) 0.0360(12) 0.0002(10) 0.0044(10) 0.0022(10)
    C17 0.0573(16) 0.0556(17) 0.0418(15) -0.0004(13) 0.0019(12) 0.0065(12)
    C18 0.0449(14) 0.0508(16) 0.0409(13) -0.0018(11) 0.0054(10) 0.0017(11)
    C19 0.0438(13) 0.0427(13) 0.0365(12) -0.0013(10) 0.0067(10) 0.0052(10)
    C20 0.0435(14) 0.0578(16) 0.0485(14) -0.0035(11) 0.0052(11) 0.0032(12)
    C21 0.0468(15) 0.0667(17) 0.0566(16) 0.0037(12) 0.0144(12) 0.0023(13)
    C22 0.0624(17) 0.0642(17) 0.0448(14) 0.0070(13) 0.0150(13) -0.0036(12)
    C23 0.0516(15) 0.0510(15) 0.0461(14) -0.0025(11) 0.0012(11) -0.0041(11)
    C24 0.0458(14) 0.0396(13) 0.0408(13) 0.0003(10) 0.0064(11) 0.0046(10)
    C25 0.0494(15) 0.0539(16) 0.0439(14) -0.0026(12) 0.0041(11) 0.0024(12)
_geom_special_details
;
;
loop_
    _geom_bond_atom_site_label_1
    _geom_bond_atom_site_label_2
    _geom_bond_site_symmetry_2
    _geom_bond_distance
    _geom_bond_publ_flag
    N1 C9 . 1.328(3) ?
    N1 C8 . 1.330(3) ?
    N2 C5 . 1.327(3) ?
    N2 C1 . 1.328(3) ?
    O1 C17 . 1.205(3) ?
    O2 C17 . 1.308(3) ?
    O2 H2 . 0.8200 ?
    O3 C18 . 1.220(3) ?
    O4 C25 . 1.205(3) ?
    O5 C25 . 1.315(3) ?
    O5 H5 . 0.8200 ?
    C1 C2 . 1.376(3) ?
    C1 H1 . 0.9300 ?
    C2 C3 . 1.379(3) ?
    C2 H2A . 0.9300 ?
    C3 C4 . 1.382(3) ?
    C3 C6 . 1.489(3) ?
    C4 C5 . 1.380(3) ?
    C4 H4 . 0.9300 ?
    C5 H5A . 0.9300 ?
    C6 C10 . 1.383(3) ?
    C6 C7 . 1.388(3) ?
    C7 C8 . 1.376(3) ?
    C7 H7 . 0.9300 ?
    C8 H8 . 0.9300 ?
    C9 C10 . 1.375(3) ?
    C9 H9 . 0.9300 ?
    C10 H10 . 0.9300 ?
    C11 C16 . 1.378(3) ?
    C11 C12 . 1.383(3) ?
    C11 H11 . 0.9300 ?
    C12 C13 . 1.387(3) ?
    C12 H12 . 0.9300 ?
    C13 C14 . 1.380(3) ?
    C13 C17 . 1.497(3) ?
    C14 C15 . 1.379(3) ?
    C14 H14 . 0.9300 ?
    C15 C16 . 1.385(3) ?
    C15 H15 . 0.9300 ?
    C16 C18 . 1.493(3) ?
    C18 C19 . 1.499(3) ?
    C19 C20 . 1.391(3) ?
    C19 C24 . 1.402(3) ?
    C20 C21 . 1.377(3) ?
    C20 H20 . 0.9300 ?
    C21 C22 . 1.371(3) ?
    C21 H21 . 0.9300 ?
    C22 C23 . 1.380(3) ?
    C22 H22 . 0.9300 ?
    C23 C24 . 1.383(3) ?
    C23 H23 . 0.9300 ?
    C24 C25 . 1.493(3) ?
loop_
    _geom_angle_atom_site_label_1
    _geom_angle_atom_site_label_2
    _geom_angle_atom_site_label_3
    _geom_angle_site_symmetry_1
    _geom_angle_site_symmetry_3
    _geom_angle
    _geom_angle_publ_flag
    C9 N1 C8 . . 117.3(2) ?
    C5 N2 C1 . . 116.7(2) ?
    C17 O2 H2 . . 109.5 ?
    C25 O5 H5 . . 109.5 ?
    N2 C1 C2 . . 123.7(2) ?
    N2 C1 H1 . . 118.1 ?
    C2 C1 H1 . . 118.1 ?
    C1 C2 C3 . . 119.7(2) ?
    C1 C2 H2A . . 120.2 ?
    C3 C2 H2A . . 120.2 ?
    C2 C3 C4 . . 116.7(2) ?
    C2 C3 C6 . . 121.4(2) ?
    C4 C3 C6 . . 121.9(2) ?
    C5 C4 C3 . . 119.9(2) ?
    C5 C4 H4 . . 120.0 ?
    C3 C4 H4 . . 120.0 ?
    N2 C5 C4 . . 123.2(2) ?
    N2 C5 H5A . . 118.4 ?
    C4 C5 H5A . . 118.4 ?
    C10 C6 C7 . . 116.7(2) ?
    C10 C6 C3 . . 121.3(2) ?
    C7 C6 C3 . . 122.0(2) ?
    C8 C7 C6 . . 119.7(2) ?
    C8 C7 H7 . . 120.1 ?
    C6 C7 H7 . . 120.1 ?
    N1 C8 C7 . . 123.1(2) ?
    N1 C8 H8 . . 118.4 ?
    C7 C8 H8 . . 118.4 ?
    N1 C9 C10 . . 123.3(2) ?
    N1 C9 H9 . . 118.4 ?
    C10 C9 H9 . . 118.4 ?
    C9 C10 C6 . . 119.8(2) ?
    C9 C10 H10 . . 120.1 ?
    C6 C10 H10 . . 120.1 ?
    C16 C11 C12 . . 120.3(2) ?
    C16 C11 H11 . . 119.9 ?
    C12 C11 H11 . . 119.9 ?
    C11 C12 C13 . . 120.6(2) ?
    C11 C12 H12 . . 119.7 ?
    C13 C12 H12 . . 119.7 ?
    C14 C13 C12 . . 118.8(2) ?
    C14 C13 C17 . . 122.7(2) ?
    C12 C13 C17 . . 118.4(2) ?
    C15 C14 C13 . . 120.6(2) ?
    C15 C14 H14 . . 119.7 ?
    C13 C14 H14 . . 119.7 ?
    C14 C15 C16 . . 120.5(2) ?
    C14 C15 H15 . . 119.8 ?
    C16 C15 H15 . . 119.8 ?
    C11 C16 C15 . . 119.2(2) ?
    C11 C16 C18 . . 122.3(2) ?
    C15 C16 C18 . . 118.6(2) ?
    O1 C17 O2 . . 124.5(2) ?
    O1 C17 C13 . . 123.2(2) ?
    O2 C17 C13 . . 112.3(2) ?
    O3 C18 C16 . . 121.2(2) ?
    O3 C18 C19 . . 119.9(2) ?
    C16 C18 C19 . . 118.8(2) ?
    C20 C19 C24 . . 118.8(2) ?
    C20 C19 C18 . . 117.1(2) ?
    C24 C19 C18 . . 124.02(18) ?
    C21 C20 C19 . . 120.7(2) ?
    C21 C20 H20 . . 119.6 ?
    C19 C20 H20 . . 119.6 ?
    C22 C21 C20 . . 120.2(2) ?
    C22 C21 H21 . . 119.9 ?
    C20 C21 H21 . . 119.9 ?
    C21 C22 C23 . . 120.0(2) ?
    C21 C22 H22 . . 120.0 ?
    C23 C22 H22 . . 120.0 ?
    C22 C23 C24 . . 120.7(2) ?
    C22 C23 H23 . . 119.6 ?
    C24 C23 H23 . . 119.6 ?
    C23 C24 C19 . . 119.49(19) ?
    C23 C24 C25 . . 118.1(2) ?
    C19 C24 C25 . . 122.33(19) ?
    O4 C25 O5 . . 124.0(2) ?
    O4 C25 C24 . . 122.1(2) ?
    O5 C25 C24 . . 113.9(2) ?
loop_
    _geom_torsion_atom_site_label_1
    _geom_torsion_atom_site_label_2
    _geom_torsion_atom_site_label_3
    _geom_torsion_atom_site_label_4
    _geom_torsion_site_symmetry_1
    _geom_torsion_site_symmetry_2
    _geom_torsion_site_symmetry_3
    _geom_torsion_site_symmetry_4
    _geom_torsion
    _geom_torsion_publ_flag
    C5 N2 C1 C2 . . . . 1.3(3) ?
    N2 C1 C2 C3 . . . . 0.2(4) ?
    C1 C2 C3 C4 . . . . -1.7(3) ?
    C1 C2 C3 C6 . . . . 178.9(2) ?
    C2 C3 C4 C5 . . . . 1.6(3) ?
    C6 C3 C4 C5 . . . . -179.0(2) ?
    C1 N2 C5 C4 . . . . -1.5(3) ?
    C3 C4 C5 N2 . . . . 0.0(4) ?
    C2 C3 C6 C10 . . . . 151.9(2) ?
    C4 C3 C6 C10 . . . . -27.6(3) ?
    C2 C3 C6 C7 . . . . -28.2(3) ?
    C4 C3 C6 C7 . . . . 152.4(2) ?
    C10 C6 C7 C8 . . . . -0.5(3) ?
    C3 C6 C7 C8 . . . . 179.6(2) ?
    C9 N1 C8 C7 . . . . -0.4(4) ?
    C6 C7 C8 N1 . . . . 0.3(4) ?
    C8 N1 C9 C10 . . . . 0.7(4) ?
    N1 C9 C10 C6 . . . . -0.9(4) ?
    C7 C6 C10 C9 . . . . 0.7(3) ?
    C3 C6 C10 C9 . . . . -179.3(2) ?
    C16 C11 C12 C13 . . . . -0.2(3) ?
    C11 C12 C13 C14 . . . . -0.9(3) ?
    C11 C12 C13 C17 . . . . -179.8(2) ?
    C12 C13 C14 C15 . . . . 0.4(3) ?
    C17 C13 C14 C15 . . . . 179.3(2) ?
    C13 C14 C15 C16 . . . . 1.2(3) ?
    C12 C11 C16 C15 . . . . 1.7(3) ?
    C12 C11 C16 C18 . . . . -176.9(2) ?
    C14 C15 C16 C11 . . . . -2.2(3) ?
    C14 C15 C16 C18 . . . . 176.4(2) ?
    C14 C13 C17 O1 . . . . 173.8(2) ?
    C12 C13 C17 O1 . . . . -7.4(3) ?
    C14 C13 C17 O2 . . . . -6.8(3) ?
    C12 C13 C17 O2 . . . . 172.1(2) ?
    C11 C16 C18 O3 . . . . -165.6(2) ?
    C15 C16 C18 O3 . . . . 15.8(3) ?
    C11 C16 C18 C19 . . . . 10.3(3) ?
    C15 C16 C18 C19 . . . . -168.35(19) ?
    O3 C18 C19 C20 . . . . 59.3(3) ?
    C16 C18 C19 C20 . . . . -116.6(2) ?
    O3 C18 C19 C24 . . . . -123.0(2) ?
    C16 C18 C19 C24 . . . . 61.1(3) ?
    C24 C19 C20 C21 . . . . -0.9(3) ?
    C18 C19 C20 C21 . . . . 176.9(2) ?
    C19 C20 C21 C22 . . . . 1.1(4) ?
    C20 C21 C22 C23 . . . . -0.5(4) ?
    C21 C22 C23 C24 . . . . -0.3(4) ?
    C22 C23 C24 C19 . . . . 0.4(3) ?
    C22 C23 C24 C25 . . . . -177.6(2) ?
    C20 C19 C24 C23 . . . . 0.2(3) ?
    C18 C19 C24 C23 . . . . -177.5(2) ?
    C20 C19 C24 C25 . . . . 178.1(2) ?
    C18 C19 C24 C25 . . . . 0.4(3) ?
    C23 C24 C25 O4 . . . . 30.4(3) ?
    C19 C24 C25 O4 . . . . -147.5(2) ?
    C23 C24 C25 O5 . . . . -150.7(2) ?
    C19 C24 C25 O5 . . . . 31.3(3) ?
loop_
    _geom_hbond_atom_site_label_D
    _geom_hbond_atom_site_label_H
    _geom_hbond_atom_site_label_A
    _geom_hbond_site_symmetry_A
    _geom_hbond_distance_DH
    _geom_hbond_distance_HA
    _geom_hbond_distance_DA
    _geom_hbond_angle_DHA
    _geom_hbond_publ_flag
    C8 H8 O4 1_656 0.93 2.51 3.282(3) 141.1 y
    O5 H5 N2 1_455 0.82 1.84 2.641(2) 165.6 y
    O2 H2 N1 3_657 0.82 1.79 2.595(2) 167.6 y
    C1 H1 Cg1 4_555 0.93 2.54 3.449(3) 165 y
data_global
_journal_date_recd_electronic     2008-11-06
_journal_date_accepted     2008-11-14
_journal_name_full     'Acta Crystallographica, Section E'
_journal_year     2008
_journal_volume     64
_journal_issue     12
_journal_page_first     o2399
_journal_page_last     o2399
_journal_paper_category     QO
_journal_coeditor_code     SI2130
_publ_contact_author_name     'Qin Jian-Hua'
_publ_contact_author_address
;
College of Chemistry and Chemical Engineering
Luoyang Normal University
Luoyang 471022
P. R. China
;
_publ_contact_author_email     'jh_q128105@126.com'
_publ_contact_author_fax     '086 379 65524308'
_publ_contact_author_phone     '086 379 65524308'
_publ_section_title
;
4-(2-Carboxybenzoyl)benzoic acid--4,4'-bipyridine (1/1)
;
loop_
    _publ_author_name
    _publ_author_address
    'Jian-Ge Wang'
;
College of Chemistry and Chemical Engineering
Luoyang Normal University
Luoyang 471022
People's Republic of China
;
    'Jian-Hua Qin'
;
College of Chemistry and Chemical Engineering
Luoyang Normal University
Luoyang 471022
People's Republic of China
;
