# Supplementary material for: 4-(2-Carboxy­benzo­yl)benzoic acid–4,4′-bipyridine (1/1)
Source: Acta Crystallogr Sect E Struct Rep Online. 2008 Nov 20;64(Pt 12):o2399. doi: 10.1107/S1600536808037823 (PMC2959970; doi:10.1107/S1600536808037823)
Supplement: Supplementary file 2 [file e-64-o2399-Isup2.hkl]

# 
# h,k,l, Fc-squared, Fo-squared, sigma(Fo-squared) and status flag 
# 
data_I
_shelx_title ' xb1150 in P2(1)/n' 
_shelx_refln_list_code          4 
_shelx_F_calc_maximum      207.94 
_exptl_crystal_F_000       888.00 
_reflns_d_resolution_high  0.8378 
 
loop_ 
 _symmetry_equiv_pos_as_xyz 
 'x, y, z' 
 '-x+1/2, y+1/2, -z+1/2' 
 '-x, -y, -z' 
 'x-1/2, -y-1/2, z-1/2' 
 
_cell_length_a     7.6883 
_cell_length_b    24.1886 
_cell_length_c    10.9560 
_cell_angle_alpha  90.000 
_cell_angle_beta   95.873 
_cell_angle_gamma  90.000 
 
_shelx_F_squared_multiplier     1.000 
 
loop_ 
 _refln_index_h 
 _refln_index_k 
 _refln_index_l 
 _refln_F_squared_calc 
 _refln_F_squared_meas 
 _refln_F_squared_sigma 
 _refln_observed_status 
   2   0   0      379.10      362.38      8.45 o 
   4   0   0     1511.99     1402.27     25.01 o 
   6   0   0       20.01       12.47      6.96 o 
   8   0   0        0.01       -1.18      7.58 o 
   1   1   0       69.31       45.27      2.19 o 
   2   1   0     7004.36     6643.52     43.61 o 
   3   1   0       98.02       86.15      4.69 o 
   4   1   0     1649.97     1528.02     18.07 o 
   5   1   0     1009.34     1013.11     15.76 o 
   6   1   0      246.33      299.36     13.55 o 
   7   1   0        9.73       13.65      5.55 o 
   8   1   0       15.37       15.24      6.26 o 
   9   1   0        1.72       -0.38      6.69 o 
   0   2   0        0.04       -0.10      1.15 o 
   1   2   0      754.53      697.37      8.14 o 
   2   2   0    21631.16    22108.16    129.68 o 
   3   2   0        7.54        5.47      1.38 o 
   4   2   0        0.67        3.21      1.59 o 
   5   2   0      111.76       96.62      5.46 o 
   6   2   0      229.57      237.88     12.37 o 
   7   2   0       31.11       23.00      5.93 o 
   8   2   0       16.58       11.45      6.12 o 
   9   2   0        0.44        1.71      6.35 o 
   1   3   0     1077.76      914.28     15.45 o 
   2   3   0    34286.19    34196.46    404.73 o 
   3   3   0     1311.75     1257.52     14.16 o 
   4   3   0      105.75      103.85      5.61 o 
   5   3   0        5.71        9.31      2.86 o 
   6   3   0        1.55        0.50      3.68 o 
   7   3   0      250.74      273.91     23.84 o 
   8   3   0       59.12       75.19      9.85 o 
   9   3   0        1.80        3.09      7.74 o 
   0   4   0     2587.92     2240.77     41.52 o 
   1   4   0      845.73      793.21     11.10 o 
   2   4   0    11781.20    11698.16     99.92 o 
   3   4   0     1082.51     1016.82     13.82 o 
   4   4   0     3710.22     3691.51     32.02 o 
   5   4   0      545.09      540.00     13.37 o 
   6   4   0      142.44      149.16     10.52 o 
   7   4   0      149.45      152.44     11.70 o 
   8   4   0        2.12        6.13      7.11 o 
   9   4   0       14.71        1.48      7.88 o 
   1   5   0     7645.03     7415.87     68.37 o 
   2   5   0      780.56      724.82     11.40 o 
   3   5   0      151.07      162.94     10.96 o 
   4   5   0     2589.05     2572.04     24.85 o 
   5   5   0       30.05       26.77      6.35 o 
   6   5   0        0.22        1.48      3.89 o 
   7   5   0        9.75        6.90      5.68 o 
   8   5   0       18.05       16.54      7.77 o 
   0   6   0    12015.10    12467.02    186.39 o 
   1   6   0      211.81      240.12     10.57 o 
   2   6   0     1158.17     1086.46     12.95 o 
   3   6   0       18.14       14.77      2.75 o 
   4   6   0     1336.32     1370.21     24.25 o 
   5   6   0        3.97       -0.42      3.47 o 
   6   6   0       20.71       28.53      6.63 o 
   7   6   0        0.21       -2.07      5.31 o 
   8   6   0       22.25       14.20      7.93 o 
   1   7   0       20.76       17.51      2.88 o 
   2   7   0      554.75      545.39     11.72 o 
   3   7   0     1386.69     1385.62     28.27 o 
   4   7   0      262.59      278.52     10.59 o 
   5   7   0       69.08       53.41      9.18 o 
   6   7   0        2.85        5.09      4.49 o 
   7   7   0       19.47       28.53     12.08 o 
   8   7   0        4.19        2.29      6.67 o 
   0   8   0     9738.40     9531.43    152.13 o 
   1   8   0      781.31      741.63     15.37 o 
   2   8   0       72.43       92.04      8.28 o 
   3   8   0       62.12       63.53      5.46 o 
   4   8   0     1255.06     1225.50     22.69 o 
   5   8   0      178.31      192.91     16.61 o 
   6   8   0      669.98      640.69     22.12 o 
   7   8   0       10.53       10.04      6.15 o 
   8   8   0       27.43       27.96      8.51 o 
   1   9   0      235.66      218.47     14.57 o 
   2   9   0     1198.64     1318.26     23.49 o 
   3   9   0       16.00       13.05      1.96 o 
   4   9   0     1409.88     1332.87     27.77 o 
   5   9   0      299.39      267.83     14.18 o 
   6   9   0      117.77      118.47     11.67 o 
   7   9   0        0.00        0.54      5.47 o 
   8   9   0       53.35       47.68     14.29 o 
   0  10   0     1181.90     1151.35     36.21 o 
   1  10   0        0.82        1.21      1.72 o 
   2  10   0      766.16      764.93     17.67 o 
   3  10   0      863.07      853.10     13.98 o 
   4  10   0      292.42      279.24     20.23 o 
   5  10   0        0.10       -0.07      3.35 o 
   6  10   0       31.12       35.39     10.52 o 
   7  10   0       16.58        9.92      7.12 o 
   8  10   0       30.59       16.80      8.77 o 
   1  11   0      894.58      896.83     22.35 o 
   2  11   0     4931.76     5131.68     59.80 o 
   3  11   0        0.01        5.32      3.13 o 
   4  11   0      297.99      352.47     14.76 o 
   5  11   0        9.99        5.75      4.42 o 
   6  11   0      192.35      187.18     15.06 o 
   7  11   0        0.10        5.95      5.67 o 
   8  11   0       21.16       18.40      9.20 o 
   0  12   0     6584.52     7412.46    134.79 o 
   1  12   0      548.00      501.85     14.18 o 
   2  12   0        0.18        4.94      2.55 o 
   3  12   0       86.03       71.49     14.08 o 
   4  12   0       21.29       29.38      7.71 o 
   5  12   0       83.20       60.26     13.32 o 
   6  12   0      374.69      418.22     23.89 o 
   7  12   0       11.13        4.25      5.61 o 
   8  12   0        3.04        9.09      8.24 o 
   1  13   0      468.17      515.98     26.97 o 
   2  13   0      497.80      522.65     15.84 o 
   3  13   0      244.20      254.37     19.69 o 
   4  13   0      460.16      518.39     18.51 o 
   5  13   0       63.01       58.50      8.49 o 
   6  13   0       84.60       89.70     10.88 o 
   7  13   0        0.03        1.18      5.56 o 
   8  13   0        2.47        5.00      7.82 o 
   0  14   0      643.89      668.54     31.68 o 
   1  14   0      119.64      113.60      8.12 o 
   2  14   0     1008.08     1046.46     30.97 o 
   3  14   0       41.01       47.03      6.60 o 
   4  14   0        1.28        5.42      6.38 o 
   5  14   0       75.83       64.02      9.00 o 
   6  14   0        2.45       -0.02      4.84 o 
   7  14   0       57.12       27.88      8.41 o 
   1  15   0       16.68       11.04      3.61 o 
   2  15   0      143.84      146.96      9.89 o 
   3  15   0       20.75       25.87      5.39 o 
   4  15   0       26.94       18.54      5.53 o 
   5  15   0      195.25      203.77     14.67 o 
   6  15   0       60.75       48.92      9.22 o 
   7  15   0       13.16        1.85      6.44 o 
   0  16   0      604.26      531.87     30.41 o 
   1  16   0      216.07      233.04     11.47 o 
   2  16   0      625.05      628.75     18.98 o 
   3  16   0       34.92       28.25     11.09 o 
   4  16   0       36.99       41.41      7.69 o 
   5  16   0       26.29       30.83      7.34 o 
   6  16   0        0.14       -0.01      5.48 o 
   7  16   0       20.10       13.21     13.28 o 
   1  17   0       40.41       48.01      8.92 o 
   2  17   0      205.60      219.03     15.45 o 
   3  17   0       32.88       43.12      7.20 o 
   4  17   0       32.94       35.72      7.15 o 
   5  17   0       19.91       21.37      6.90 o 
   6  17   0        6.16        7.61      6.46 o 
   7  17   0       22.27       11.26      9.68 o 
   0  18   0      242.51      212.85     22.28 o 
   1  18   0        3.04        5.20      3.81 o 
   2  18   0       69.49       86.32      8.98 o 
   3  18   0      328.70      334.77     18.16 o 
   4  18   0      172.41      180.02     13.81 o 
   5  18   0       54.89       64.48      9.77 o 
   6  18   0        4.67        9.51      6.50 o 
   7  18   0        0.00       -4.01      7.18 o 
   1  19   0       31.56       32.13      5.99 o 
   2  19   0      108.13      115.55     10.56 o 
   3  19   0       97.68       93.92     18.16 o 
   4  19   0        1.03       -1.45      4.31 o 
   5  19   0       19.83       29.14      7.65 o 
   6  19   0       50.28       55.03     13.92 o 
   0  20   0      228.71      283.10     26.59 o 
   1  20   0       19.71       11.94      4.64 o 
   2  20   0       43.05       44.44     10.74 o 
   3  20   0       30.72       21.47      5.83 o 
   4  20   0       12.99        8.37      5.11 o 
   5  20   0        2.57        2.04      6.08 o 
   6  20   0       41.31       25.45     13.25 o 
   1  21   0      136.71      126.71     14.71 o 
   2  21   0       11.08        4.03      4.65 o 
   3  21   0      290.76      300.39     17.06 o 
   4  21   0        0.63        8.15      5.36 o 
   5  21   0       22.57       14.16      7.21 o 
   6  21   0       14.58        6.33     12.02 o 
   0  22   0       64.96       68.23     16.44 o 
   1  22   0      164.36      159.40     40.89 o 
   2  22   0       61.06       84.09     17.20 o 
   3  22   0        1.15       -4.77      4.64 o 
   4  22   0       17.56       14.96      6.15 o 
   5  22   0        5.49       -1.07      5.84 o 
   1  23   0       75.54       81.67     13.51 o 
   2  23   0      101.70      134.19     17.40 o 
   3  23   0        3.40       -0.60      6.81 o 
   4  23   0       21.16       27.66     10.09 o 
   5  23   0        0.90        3.74      6.86 o 
   0  24   0       20.03       13.97     12.99 o 
   1  24   0        0.00       -0.01      6.22 o 
   2  24   0        0.02      -11.13      7.42 o 
   3  24   0        3.55        1.81      8.12 o 
   4  24   0        1.49        6.82      8.13 o 
   5  24   0       19.91       15.82      9.18 o 
   1  25   0        4.64       -1.86      7.07 o 
   2  25   0       63.44       89.21     17.99 o 
   3  25   0        2.67       -1.85      8.06 o 
   4  25   0       38.62       25.86     12.84 o 
   0  26   0        9.10       16.34     13.09 o 
   1  26   0        3.34       -1.68      7.52 o 
   2  26   0        3.92        8.97     12.71 o 
   3  26   0        3.65        5.08     10.09 o 
   1  27   0        5.08       20.50     14.09 o 
   2  27   0        7.94      -10.91     43.68 o 
   3  27   0       27.39       40.07     15.42 o 
   0  28   0       14.94       -3.35     11.28 o 
   1  28   0       11.89       14.47     10.57 o 
   2  28   0        6.20        9.44     14.24 o 
  -9   0   1       11.74        2.63      9.67 o 
  -7   0   1       79.31       87.84     32.08 o 
  -5   0   1      199.75      215.26     10.66 o 
  -3   0   1     4286.62     4322.50     47.38 o 
  -1   0   1     2419.47     2212.77     30.27 o 
   1   0   1      392.40      268.66     11.73 o 
   3   0   1       54.01       42.37      5.95 o 
   5   0   1      144.36      133.53     12.46 o 
   7   0   1      349.85      395.34     24.65 o 
   9   0   1        0.13        8.25     13.35 o 
  -9   1   1        8.50        7.44      7.34 o 
  -8   1   1        3.52        1.88      5.19 o 
  -7   1   1        2.56        4.31      4.54 o 
  -6   1   1        0.00       -0.28      2.70 o 
  -5   1   1      247.21      240.28      7.76 o 
  -4   1   1      205.42      242.21      7.75 o 
  -3   1   1     2224.94     2174.48     20.36 o 
  -2   1   1      519.39      495.45      7.11 o 
  -1   1   1     1025.85      979.62      9.24 o 
   0   1   1      342.61      300.56      5.80 o 
   1   1   1     2859.09     2575.89     27.89 o 
   2   1   1    43237.03    45765.35    340.34 o 
   3   1   1      134.95      111.26      5.98 o 
   4   1   1     1131.20     1144.64     20.82 o 
   5   1   1       10.76       16.13      3.74 o 
   6   1   1      142.92      152.37     13.20 o 
   7   1   1      245.10      226.17     14.41 o 
   8   1   1        3.77        5.52      5.44 o 
   9   1   1        6.66        1.31      7.39 o 
  -9   2   1        0.77        3.41      8.13 o 
  -8   2   1       50.19       51.06      8.49 o 
  -7   2   1        7.65        3.24      4.53 o 
  -6   2   1      103.37       99.89      7.50 o 
  -5   2   1       72.02       67.94      4.76 o 
  -4   2   1     1491.33     1440.43     17.54 o 
  -3   2   1     1423.70     1388.59     15.35 o 
  -2   2   1     3148.26     3001.49     23.06 o 
  -1   2   1       49.87       57.82      1.98 o 
   0   2   1      123.20       95.50      2.79 o 
   1   2   1      387.38      367.69      7.87 o 
   2   2   1     8271.39     7988.04     75.61 o 
   3   2   1     1719.86     1622.63     22.91 o 
   4   2   1     6586.93     6737.04    126.54 o 
   5   2   1      392.70      401.69     14.43 o 
   6   2   1      678.50      691.52     23.99 o 
   7   2   1        4.79        0.66      4.17 o 
   8   2   1        4.81        4.13      6.42 o 
   9   2   1       15.15       11.44      9.62 o 
  -9   3   1       24.93       22.65      9.75 o 
  -8   3   1        1.58        2.19      5.74 o 
  -7   3   1        2.77        1.19      4.27 o 
  -6   3   1       11.62       13.45      3.73 o 
  -5   3   1      216.48      224.74      7.67 o 
  -4   3   1      441.28      493.57     10.14 o 
  -3   3   1      948.95      954.55     12.79 o 
  -2   3   1     1203.16     1086.29     11.44 o 
  -1   3   1     1216.93     1198.29     11.08 o 
   0   3   1     7924.35     7961.02     58.59 o 
   1   3   1      708.30      690.19     20.15 o 
   2   3   1     7582.56     7055.89     83.50 o 
   3   3   1      144.22      145.98      7.94 o 
   4   3   1      853.11      870.43     18.08 o 
   5   3   1       82.99       91.91      7.77 o 
   6   3   1        6.37        1.80      4.23 o 
   7   3   1        7.00        5.54      5.57 o 
   8   3   1        3.74       -0.30      6.21 o 
  -9   4   1        5.72        7.00      8.70 o 
  -8   4   1       15.46       11.35      6.56 o 
  -7   4   1        3.78        2.37      3.82 o 
  -6   4   1       23.56       28.17      4.62 o 
  -5   4   1        1.10        3.35      1.96 o 
  -4   4   1      276.02      300.00     10.25 o 
  -3   4   1      130.25      130.20      4.99 o 
  -2   4   1     6250.78     5883.59     40.13 o 
  -1   4   1        5.16        4.20      1.25 o 
   0   4   1    36778.29    41222.65    287.44 o 
   1   4   1     4409.36     4067.03    146.43 o 
   2   4   1      916.27      858.60     18.54 o 
   3   4   1     2196.07     2213.95     32.79 o 
   4   4   1      131.46      124.19      8.88 o 
   5   4   1        6.75        4.20      3.70 o 
   6   4   1     2406.00     2546.65     51.07 o 
   7   4   1        0.70       -3.27      5.62 o 
   8   4   1       52.60       48.50     10.42 o 
  -9   5   1        0.27       -1.08      9.52 o 
  -8   5   1       42.33       38.27      8.01 o 
  -7   5   1       54.61       54.91      7.43 o 
  -6   5   1      210.08      192.07      9.80 o 
  -5   5   1       99.90       91.07      6.43 o 
  -4   5   1      114.46      128.67      5.32 o 
  -3   5   1        2.43        3.59      1.41 o 
  -2   5   1      977.13     1037.86     15.00 o 
  -1   5   1        1.02        1.96      1.19 o 
   0   5   1     2940.06     2856.43     25.36 o 
   1   5   1     1207.80     1196.66     13.94 o 
   2   5   1      519.01      413.21     11.11 o 
   3   5   1      233.79      227.77      9.65 o 
   4   5   1       74.28       57.59      6.47 o 
   5   5   1      420.26      418.21     19.43 o 
   6   5   1      752.51      742.36     24.09 o 
   7   5   1       83.50      100.60     11.98 o 
   8   5   1       29.36       20.84     10.06 o 
  -8   6   1      145.70      151.07     15.49 o 
  -7   6   1       18.38       22.50      5.07 o 
  -6   6   1      326.09      332.74     12.36 o 
  -5   6   1      127.77      118.08      9.83 o 
  -4   6   1      168.23      142.46      8.32 o 
  -3   6   1       20.00       20.49      2.26 o 
  -2   6   1      998.11      940.72     13.45 o 
  -1   6   1     1707.59     1769.69     22.95 o 
   0   6   1      338.98      307.24      6.26 o 
   1   6   1    10820.32    10666.40     81.26 o 
   2   6   1      439.90      452.75     16.58 o 
   3   6   1       30.60       30.12      5.74 o 
   4   6   1        4.88        4.23      3.41 o 
   5   6   1        0.08        0.91      4.36 o 
   6   6   1      291.66      280.34     16.13 o 
   7   6   1        0.00        4.87      5.57 o 
   8   6   1        5.67       -2.54      6.27 o 
  -8   7   1       17.32       13.12      9.55 o 
  -7   7   1        2.86        4.49      4.28 o 
  -6   7   1      176.39      178.78     10.87 o 
  -5   7   1      248.98      247.75     11.09 o 
  -4   7   1      592.45      596.12     20.90 o 
  -3   7   1        3.49        2.49      1.77 o 
  -2   7   1     1175.89     1162.32     14.77 o 
  -1   7   1       45.01       40.52      3.75 o 
   0   7   1     1079.36     1064.45     17.87 o 
   1   7   1      581.46      589.45     10.01 o 
   2   7   1     1390.92     1321.06     31.01 o 
   3   7   1       42.37       72.02     23.08 o 
   4   7   1      684.95      690.20     19.43 o 
   5   7   1        1.41        4.14      3.62 o 
   6   7   1       75.45       73.06     12.82 o 
   7   7   1      173.44      182.63     15.04 o 
   8   7   1      187.71      198.00     25.53 o 
  -8   8   1       12.31       22.30     10.87 o 
  -7   8   1        7.88        8.71      5.74 o 
  -6   8   1      253.66      265.36     14.61 o 
  -5   8   1      231.50      213.54     10.67 o 
  -4   8   1      637.18      673.13     16.13 o 
  -3   8   1      202.62      195.53      7.22 o 
  -2   8   1       99.82       99.78      4.98 o 
  -1   8   1     1266.71     1203.85     21.07 o 
   0   8   1      204.35      185.97      6.54 o 
   1   8   1      533.19      496.70      9.61 o 
   2   8   1       29.84       36.86      4.54 o 
   3   8   1       44.25       40.36      5.30 o 
   4   8   1       11.38       18.51      4.78 o 
   5   8   1      126.76      131.98     11.05 o 
   6   8   1       17.92       26.55      9.74 o 
   7   8   1       15.38       17.48      6.92 o 
   8   8   1       33.18       21.66      7.75 o 
  -8   9   1        2.82        4.24      8.39 o 
  -7   9   1        3.73        1.94      5.36 o 
  -6   9   1      757.90      815.93     21.95 o 
  -5   9   1        3.24        2.56      2.79 o 
  -4   9   1      403.29      446.37     13.39 o 
  -3   9   1      481.74      538.37     10.69 o 
  -2   9   1        5.58        2.02      1.88 o 
  -1   9   1        0.10        0.20      1.45 o 
   0   9   1      274.92      240.85      6.62 o 
   1   9   1     3548.30     3642.76     42.60 o 
   2   9   1      271.70      285.96     10.56 o 
   3   9   1      318.90      285.35     14.30 o 
   4   9   1       32.72       45.75     10.43 o 
   5   9   1        0.51       -0.48      3.60 o 
   6   9   1        3.14       -2.66      5.70 o 
   7   9   1       61.55       61.28     15.77 o 
   8   9   1       10.53       13.25      7.33 o 
  -8  10   1        0.24        6.26      8.80 o 
  -7  10   1        2.48        4.52      5.54 o 
  -6  10   1       76.07       76.90      8.20 o 
  -5  10   1       26.76       31.15      5.45 o 
  -4  10   1        2.15        2.98      2.71 o 
  -3  10   1      229.60      233.39      9.87 o 
  -2  10   1      540.15      555.17     10.81 o 
  -1  10   1      125.99      116.52      6.91 o 
   0  10   1      887.42      917.74     14.51 o 
   1  10   1       30.30       32.37      3.53 o 
   2  10   1       17.48       17.90      6.17 o 
   3  10   1      321.02      383.86     13.90 o 
   4  10   1      732.53      766.67     21.50 o 
   5  10   1       12.26       16.78      5.08 o 
   6  10   1      159.88      146.86     15.69 o 
   7  10   1       11.61        4.91      5.93 o 
   8  10   1        0.03       -1.93      6.55 o 
  -8  11   1       25.35       22.00     11.54 o 
  -7  11   1        2.32        8.07      7.25 o 
  -6  11   1       50.79       37.07      8.46 o 
  -5  11   1      287.63      292.12     13.13 o 
  -4  11   1       45.96       48.03      9.88 o 
  -3  11   1       65.12       77.51      5.37 o 
  -2  11   1      718.71      779.50     13.54 o 
  -1  11   1      305.77      281.06     10.32 o 
   0  11   1      346.62      392.64      9.67 o 
   1  11   1      523.35      469.13     13.44 o 
   2  11   1      811.14      940.01     31.88 o 
   3  11   1      117.55      124.20     10.45 o 
   4  11   1       78.50       70.39      9.58 o 
   5  11   1      521.99      516.05     19.49 o 
   6  11   1        0.54        6.69      5.11 o 
   7  11   1        1.28        1.48      5.40 o 
   8  11   1        5.13        2.26      6.77 o 
  -8  12   1       20.30       15.59     10.28 o 
  -7  12   1        0.86        6.48      7.63 o 
  -6  12   1      102.16       88.38     10.44 o 
  -5  12   1       29.18       24.31      5.36 o 
  -4  12   1        5.26        2.94      2.85 o 
  -3  12   1      170.61      183.51      7.16 o 
  -2  12   1      417.42      450.58     17.00 o 
  -1  12   1        2.21        2.77      2.31 o 
   0  12   1     2432.20     2473.14     33.51 o 
   1  12   1      813.54      822.30     18.23 o 
   2  12   1        4.25        0.44      2.39 o 
   3  12   1        8.56       15.10      5.74 o 
   4  12   1      133.20      133.54     10.69 o 
   5  12   1       28.18       21.15     10.76 o 
   6  12   1      328.05      369.66     19.30 o 
   7  12   1        9.21       14.02      6.33 o 
   8  12   1        0.00       -0.64      6.39 o 
  -8  13   1       20.37       13.51      9.57 o 
  -7  13   1        0.69        3.72      7.15 o 
  -6  13   1      132.63      133.74     13.83 o 
  -5  13   1      488.33      515.56     19.49 o 
  -4  13   1      102.77      109.12      8.71 o 
  -3  13   1      127.26      123.23     13.33 o 
  -2  13   1       66.11       67.47      6.00 o 
  -1  13   1      817.68      862.09     20.15 o 
   0  13   1      141.72      113.53      7.14 o 
   1  13   1      203.76      186.20     18.91 o 
   2  13   1       33.66       44.41      6.00 o 
   3  13   1      727.37      744.96     31.74 o 
   4  13   1       52.75       62.12     10.70 o 
   5  13   1        2.63        1.94      4.47 o 
   6  13   1       11.22        5.10      5.60 o 
   7  13   1        0.07       -2.42      5.21 o 
   8  13   1        7.13        5.71      7.43 o 
  -8  14   1      253.43      320.00     39.84 o 
  -7  14   1       13.67        6.45      7.42 o 
  -6  14   1       41.00       47.73      8.63 o 
  -5  14   1        4.87       -1.16      4.13 o 
  -4  14   1        0.37       -0.27      3.38 o 
  -3  14   1        0.91        0.64      2.79 o 
  -2  14   1      599.71      664.53     16.25 o 
  -1  14   1       48.36       41.02      6.89 o 
   0  14   1      898.96      974.47     26.57 o 
   1  14   1      113.39      113.49      7.98 o 
   2  14   1        1.44        6.48      3.28 o 
   3  14   1      128.36      154.74     12.93 o 
   4  14   1      326.98      373.42     16.93 o 
   5  14   1       42.24       45.57      8.18 o 
   6  14   1       30.94       28.37     11.14 o 
   7  14   1        0.04        4.45      5.46 o 
  -7  15   1       27.57       24.96      9.74 o 
  -6  15   1        4.82        2.33      6.01 o 
  -5  15   1       28.37       35.94      7.49 o 
  -4  15   1       20.17       23.97      5.79 o 
  -3  15   1       20.55       15.28      6.35 o 
  -2  15   1      384.12      359.84     17.26 o 
  -1  15   1        1.70       -0.85      3.09 o 
   0  15   1       85.87       89.63      6.93 o 
   1  15   1       17.66        9.70      4.22 o 
   2  15   1     1222.07     1211.57     26.43 o 
   3  15   1       18.29       17.84      4.83 o 
   4  15   1      113.68      137.20     12.00 o 
   5  15   1        0.27       -1.01      4.38 o 
   6  15   1        2.73        2.23      5.61 o 
   7  15   1       92.33       89.53     12.62 o 
  -7  16   1        4.25       10.18      9.05 o 
  -6  16   1      597.86      655.16     45.96 o 
  -5  16   1      115.60      122.46     12.06 o 
  -4  16   1      271.07      265.66     21.33 o 
  -3  16   1      127.11      112.54      9.91 o 
  -2  16   1      116.21      117.11      9.45 o 
  -1  16   1       25.95       30.33      6.77 o 
   0  16   1       48.72       38.27      7.63 o 
   1  16   1      702.32      660.49     35.31 o 
   2  16   1        5.40        5.98      5.42 o 
   3  16   1        0.66        0.78      3.51 o 
   4  16   1        3.42        4.39      4.33 o 
   5  16   1        7.68        6.10      5.79 o 
   6  16   1       44.83       36.39     11.12 o 
   7  16   1       11.99       13.67     10.08 o 
  -7  17   1       10.89        4.29      8.00 o 
  -6  17   1      332.99      372.30     26.77 o 
  -5  17   1      285.01      348.59     54.91 o 
  -4  17   1       53.21       46.75      7.83 o 
  -3  17   1       43.61       52.18      7.41 o 
  -2  17   1      535.26      497.58     17.40 o 
  -1  17   1       53.60       61.83      9.28 o 
   0  17   1      564.34      577.92     31.01 o 
   1  17   1       56.64       59.47      7.00 o 
   2  17   1       78.66       76.54     10.17 o 
   3  17   1       19.19       17.25      5.31 o 
   4  17   1       10.30       14.06      5.41 o 
   5  17   1      125.68      136.13     25.24 o 
   6  17   1       17.15       24.00      8.10 o 
   7  17   1       27.35       27.31     13.92 o 
  -7  18   1       22.03       21.03     10.26 o 
  -6  18   1        4.40       -0.49      6.77 o 
  -5  18   1       65.37       54.03     14.50 o 
  -4  18   1      491.56      493.04     20.28 o 
  -3  18   1       73.37       68.18     11.82 o 
  -2  18   1       78.30       76.60      8.74 o 
  -1  18   1       45.65       36.45      7.87 o 
   0  18   1       43.14       43.10      8.52 o 
   1  18   1      100.87      109.87     11.91 o 
   2  18   1        0.11        4.13      3.90 o 
   3  18   1       22.51       21.03      5.86 o 
   4  18   1       21.73       16.20      5.51 o 
   5  18   1      247.92      249.99     20.95 o 
   6  18   1        3.45       -4.08      5.40 o 
   7  18   1        2.53       -4.55      6.37 o 
  -6  19   1       18.58        8.03      7.70 o 
  -5  19   1      294.26      274.73     33.24 o 
  -4  19   1      372.11      385.59     23.17 o 
  -3  19   1      203.20      185.55     22.46 o 
  -2  19   1       41.48       44.54      9.30 o 
  -1  19   1       81.60       73.60      8.63 o 
   0  19   1       39.42       17.58     11.51 o 
   1  19   1        1.50        8.56      6.05 o 
   2  19   1      176.54      172.68     12.16 o 
   3  19   1        7.02        0.67      3.67 o 
   4  19   1       20.77       20.54      6.58 o 
   5  19   1      105.29       96.88     12.18 o 
   6  19   1       21.42       14.64      7.60 o 
  -6  20   1        0.05       -1.86      7.55 o 
  -5  20   1        1.74        1.52      6.55 o 
  -4  20   1      180.23      181.33     21.76 o 
  -3  20   1        3.34       -0.05      4.05 o 
  -2  20   1      245.10      259.74     17.99 o 
  -1  20   1      371.15      362.34     16.46 o 
   0  20   1      124.98      129.06     14.48 o 
   1  20   1       89.17      112.06     17.00 o 
   2  20   1        9.74       12.22      6.61 o 
   3  20   1       17.37       13.84      5.58 o 
   4  20   1       19.90       25.54      6.90 o 
   5  20   1        0.80       -0.93      4.61 o 
   6  20   1       14.58       10.92      7.26 o 
  -6  21   1        0.06        1.98      7.14 o 
  -5  21   1       22.19       11.57      7.52 o 
  -4  21   1       54.29       50.44     11.97 o 
  -3  21   1       68.52       69.90      9.76 o 
  -2  21   1      161.87      146.90     12.23 o 
  -1  21   1      151.70      151.43     20.91 o 
   0  21   1       56.61       48.48     10.26 o 
   1  21   1       18.59       16.40      7.36 o 
   2  21   1        3.62        2.56      6.35 o 
   3  21   1       61.91       36.33      7.26 o 
   4  21   1       23.47       21.87      7.16 o 
   5  21   1        0.10        3.76      5.78 o 
   6  21   1       12.13       13.51      7.19 o 
  -5  22   1        0.64        5.91      7.57 o 
  -4  22   1        0.07        3.00      5.38 o 
  -3  22   1       16.41        7.15      5.06 o 
  -2  22   1        4.85        0.81      4.82 o 
  -1  22   1       58.17       48.02     10.48 o 
   0  22   1       87.66       71.58     18.81 o 
   1  22   1      153.10      126.68     15.78 o 
   2  22   1       11.22        6.02      6.48 o 
   3  22   1      112.93       91.88     24.06 o 
   4  22   1       68.56       56.93      9.89 o 
   5  22   1       26.69       17.22      7.61 o 
  -5  23   1       36.89       27.95     10.71 o 
  -4  23   1        7.44        4.62      9.37 o 
  -3  23   1        9.17        9.16      6.07 o 
  -2  23   1        0.26        1.87      4.86 o 
  -1  23   1       30.36       24.98     16.85 o 
   0  23   1        5.76        5.95      6.80 o 
   1  23   1        1.53        0.54      5.86 o 
   2  23   1       12.41        4.22      7.03 o 
   3  23   1       98.08      104.80     17.02 o 
   4  23   1       56.15       42.07     11.32 o 
   5  23   1        0.02        2.65      6.51 o 
  -5  24   1        0.21       -7.86      7.31 o 
  -4  24   1        3.73        0.13      7.46 o 
  -3  24   1       13.41       16.82      6.92 o 
  -2  24   1       15.05       15.62      8.77 o 
  -1  24   1       20.02        9.93      7.50 o 
   0  24   1        4.57        3.52      7.47 o 
   1  24   1       53.77       44.20     11.18 o 
   2  24   1       44.86       41.63     12.32 o 
   3  24   1        6.27       -0.12      7.16 o 
   4  24   1       10.96        7.88      9.22 o 
  -4  25   1       39.42       25.00     10.09 o 
  -3  25   1        6.25        4.50      9.81 o 
  -2  25   1       50.28       45.76     28.33 o 
  -1  25   1        7.94        9.32      7.78 o 
   0  25   1       11.12        9.53      8.29 o 
   1  25   1        0.45       -5.99      6.51 o 
   2  25   1       20.06       17.13     10.18 o 
   3  25   1        6.80        7.06      8.78 o 
   4  25   1       21.07       25.09     11.39 o 
  -3  26   1        4.46        2.50     19.30 o 
  -2  26   1       54.55       47.83     25.37 o 
  -1  26   1       62.59       44.94     13.66 o 
   0  26   1      119.85      118.37     16.68 o 
   1  26   1       51.16       44.78     19.07 o 
   2  26   1       83.99       92.36     18.18 o 
   3  26   1       13.39       24.64     11.82 o 
  -3  27   1        0.09      -22.22     26.33 o 
  -2  27   1       34.44       19.56     14.53 o 
  -1  27   1        8.94        1.03      8.77 o 
   0  27   1      145.75      165.18     19.87 o 
   1  27   1       23.82       26.24     15.29 o 
   2  27   1       17.49       53.98     15.99 o 
   3  27   1        6.28       13.49     11.19 o 
  -2  28   1        3.56        4.04     13.97 o 
  -1  28   1        1.07       -3.00      9.22 o 
   0  28   1       13.83       14.12     10.78 o 
   1  28   1       22.24       59.94     20.65 o 
   2  28   1        0.03        6.77     13.87 o 
  -8   0   2       14.73       11.59      8.29 o 
  -6   0   2       40.39       52.85     10.65 o 
  -4   0   2      185.69      200.70      9.12 o 
  -2   0   2     2373.55     2270.90     42.62 o 
   0   0   2       52.33       44.71      4.39 o 
   2   0   2    36908.16    37243.24    523.79 o 
   4   0   2     1262.14     1248.14     31.76 o 
   6   0   2     1784.19     1864.05     60.99 o 
   8   0   2       45.43       35.12     14.17 o 
  -9   1   2        1.77       -7.91      9.32 o 
  -8   1   2       14.94       -1.27      5.53 o 
  -7   1   2       29.11       44.81      7.00 o 
  -6   1   2        2.44        6.05      2.75 o 
  -5   1   2      204.47      187.92      7.20 o 
  -4   1   2     1012.67     1075.52     15.79 o 
  -3   1   2      129.40      119.22      5.32 o 
  -2   1   2      371.52      333.57      5.80 o 
  -1   1   2     2046.61     1967.56     22.29 o 
   0   1   2     2402.88     2201.47     22.66 o 
   1   1   2     1385.85     1367.09     17.73 o 
   2   1   2     4769.38     4433.83     48.30 o 
   3   1   2      794.11      778.18     17.89 o 
   4   1   2     2759.74     2908.25     46.00 o 
   5   1   2      177.16      170.09     11.54 o 
   6   1   2      507.73      521.38     20.23 o 
   7   1   2       25.10       16.15      6.71 o 
   8   1   2        6.67        9.23      8.38 o 
  -9   2   2        0.27        4.37     10.33 o 
  -8   2   2       86.75       85.60     15.13 o 
  -7   2   2        5.30        1.82      4.33 o 
  -6   2   2        1.25       -1.23      2.81 o 
  -5   2   2        8.43        6.16      2.14 o 
  -4   2   2        3.97        8.12      1.91 o 
  -3   2   2     2183.56     2159.02     20.46 o 
  -2   2   2      341.07      322.29      7.48 o 
  -1   2   2     1175.26     1048.69     17.61 o 
   0   2   2       75.59       76.07      4.31 o 
   1   2   2     4275.99     4107.01     48.69 o 
   2   2   2      883.44      855.97     13.26 o 
   3   2   2      228.23      259.38     10.17 o 
   4   2   2     1870.01     1721.77     31.48 o 
   5   2   2       38.18       30.96      6.18 o 
   6   2   2       18.90       22.60      6.13 o 
   7   2   2       49.94       61.52      9.87 o 
   8   2   2        5.32       12.13      7.23 o 
  -9   3   2        2.55       -2.21      9.74 o 
  -8   3   2       14.05        2.52      6.42 o 
  -7   3   2        2.25        3.26      3.93 o 
  -6   3   2        9.56       15.68      3.76 o 
  -5   3   2       43.70       44.16      4.04 o 
  -4   3   2      576.28      610.82     13.79 o 
  -3   3   2     5745.52     5728.57     41.75 o 
  -2   3   2     1767.09     1666.94     15.45 o 
  -1   3   2     5483.54     5257.68     50.52 o 
   0   3   2      785.97      771.06     11.48 o 
   1   3   2       44.41       45.37      3.56 o 
   2   3   2       31.55       35.98      2.91 o 
   3   3   2        2.77       -1.93      4.61 o 
   4   3   2     3207.88     3070.86     44.97 o 
   5   3   2       40.23       59.34     10.63 o 
   6   3   2        2.60       -0.49      4.42 o 
   7   3   2      265.59      287.95     17.99 o 
   8   3   2      186.70      183.67     28.33 o 
  -9   4   2        3.75       -2.85      7.97 o 
  -8   4   2       22.45       16.01      7.64 o 
  -7   4   2        7.96       10.41      4.24 o 
  -6   4   2      759.22      759.21     17.52 o 
  -5   4   2        4.19        3.11      2.03 o 
  -4   4   2      996.46      949.79     13.88 o 
  -3   4   2     2061.33     2067.36     20.11 o 
  -2   4   2      820.97      782.86      9.78 o 
  -1   4   2      160.70      155.60      5.87 o 
   0   4   2     1473.17     1310.26     17.11 o 
   1   4   2      395.92      388.75      8.38 o 
   2   4   2       13.32        7.72      1.63 o 
   3   4   2      848.07      817.27     13.21 o 
   4   4   2      128.82      162.28     10.39 o 
   5   4   2        3.95        7.59      4.77 o 
   6   4   2      260.35      239.34     15.34 o 
   7   4   2        0.65        2.29      5.27 o 
   8   4   2       53.51       39.26      9.38 o 
  -9   5   2       14.67        7.02      9.68 o 
  -8   5   2       27.40       32.10      8.85 o 
  -7   5   2        1.81        5.70      4.22 o 
  -6   5   2      345.48      377.12     18.76 o 
  -5   5   2      376.74      402.36     12.47 o 
  -4   5   2      158.09      188.68      6.26 o 
  -3   5   2      505.73      458.73      8.35 o 
  -2   5   2       72.57       64.72      3.12 o 
  -1   5   2      163.82      175.95      4.97 o 
   0   5   2     9286.89     9308.28     82.05 o 
   1   5   2      201.19      227.20      5.84 o 
   2   5   2       75.06       72.22      6.30 o 
   3   5   2      434.09      393.61     13.02 o 
   4   5   2      265.98      275.60     15.60 o 
   5   5   2       50.63       50.35      7.38 o 
   6   5   2      452.21      472.01     24.15 o 
   7   5   2       32.98       12.39      6.43 o 
   8   5   2        8.97        0.99      6.53 o 
  -8   6   2        5.00       -0.89      7.08 o 
  -7   6   2       17.76        9.85      4.89 o 
  -6   6   2       18.16       10.30      3.66 o 
  -5   6   2       64.65       64.49      5.63 o 
  -4   6   2      684.33      670.87     11.54 o 
  -3   6   2      181.34      182.50      7.61 o 
  -2   6   2      245.43      230.19      5.35 o 
  -1   6   2        6.53       10.05      1.81 o 
   0   6   2      869.88      788.90     10.86 o 
   1   6   2     1034.38      964.89     14.43 o 
   2   6   2     1571.30     1532.89     18.37 o 
   3   6   2     1353.92     1342.94     25.78 o 
   4   6   2       75.43       81.27     11.74 o 
   5   6   2      206.17      234.77     13.80 o 
   6   6   2        0.79       -1.49      4.17 o 
   7   6   2        0.00       -1.87      5.03 o 
   8   6   2       19.89       11.89     14.66 o 
  -8   7   2       21.43       18.45      7.67 o 
  -7   7   2        5.97        9.25      4.92 o 
  -6   7   2        5.98        3.67      3.22 o 
  -5   7   2        0.79        0.20      2.26 o 
  -4   7   2        3.15        3.57      1.76 o 
  -3   7   2      428.58      461.56      8.65 o 
  -2   7   2     1294.28     1243.97     17.09 o 
  -1   7   2     1414.12     1315.82     17.27 o 
   0   7   2     4615.92     4546.30     39.42 o 
   1   7   2     8241.98     8274.50     66.63 o 
   2   7   2       90.35       81.09      3.75 o 
   3   7   2        5.77        2.50      2.67 o 
   4   7   2        0.51        3.60      3.15 o 
   5   7   2       16.02       11.58      4.53 o 
   6   7   2       79.36       79.86     10.11 o 
   7   7   2        0.18        0.75      4.84 o 
   8   7   2       85.93       92.73     13.31 o 
  -8   8   2        2.88        8.34      6.81 o 
  -7   8   2       36.79       33.27      8.02 o 
  -6   8   2       62.47       50.06      6.01 o 
  -5   8   2       12.17        9.71      3.85 o 
  -4   8   2     2438.42     2502.56     28.23 o 
  -3   8   2      102.95      100.81      5.21 o 
  -2   8   2       30.54       30.53      3.23 o 
  -1   8   2      532.70      497.01     10.27 o 
   0   8   2        0.70        1.88      1.20 o 
   1   8   2      330.88      305.53      7.65 o 
   2   8   2      498.36      501.55     15.19 o 
   3   8   2      266.33      320.55     18.07 o 
   4   8   2      254.97      270.84     13.56 o 
   5   8   2       48.74       43.12      7.20 o 
   6   8   2      689.37      745.42     25.12 o 
   7   8   2      120.39      122.41     20.32 o 
   8   8   2        1.13        4.11      6.81 o 
  -8   9   2        5.12        3.42      6.40 o 
  -7   9   2       59.67       59.97      9.71 o 
  -6   9   2        1.15        5.55      3.85 o 
  -5   9   2      222.95      213.84     24.89 o 
  -4   9   2       97.35      108.32      6.83 o 
  -3   9   2      183.65      179.27      6.67 o 
  -2   9   2      958.71      788.05     14.03 o 
  -1   9   2      944.88      882.50     17.27 o 
   0   9   2       10.87       10.78      1.99 o 
   1   9   2       11.85        6.15      2.57 o 
   2   9   2      203.46      228.37      9.47 o 
   3   9   2      622.00      666.62     18.31 o 
   4   9   2       37.00       46.60      6.87 o 
   5   9   2        5.28        5.43      4.03 o 
   6   9   2        9.53       -1.46      4.47 o 
   7   9   2       23.22       18.96      9.52 o 
   8   9   2       11.76       15.35      7.92 o 
  -8  10   2       62.33       54.14     15.15 o 
  -7  10   2        0.04        0.47      5.27 o 
  -6  10   2      222.75      232.35     15.73 o 
  -5  10   2      196.43      189.94     10.58 o 
  -4  10   2      168.19      192.80      9.63 o 
  -3  10   2       50.58       45.53      4.05 o 
  -2  10   2      389.49      390.72     11.72 o 
  -1  10   2       69.10       86.72      8.48 o 
   0  10   2      962.26      944.27     19.15 o 
   1  10   2     1143.15     1115.81     16.86 o 
   2  10   2       57.54       62.59      6.16 o 
   3  10   2      116.04      132.88     10.51 o 
   4  10   2      192.25      165.65     22.87 o 
   5  10   2       18.18       16.71      5.89 o 
   6  10   2       55.16       61.77      9.35 o 
   7  10   2       69.39       50.61      9.46 o 
   8  10   2        3.31       -7.16      5.83 o 
  -8  11   2        0.15        4.93      9.22 o 
  -7  11   2       13.44       14.87      6.99 o 
  -6  11   2       14.71       15.59      7.07 o 
  -5  11   2       35.49       36.90      7.72 o 
  -4  11   2        0.81        2.49      2.65 o 
  -3  11   2        8.10        5.05      2.07 o 
  -2  11   2        0.51        3.83      2.48 o 
  -1  11   2      155.54      148.57      4.77 o 
   0  11   2      145.51      170.79     10.42 o 
   1  11   2      462.62      483.01     10.93 o 
   2  11   2     1152.32     1212.60     36.01 o 
   3  11   2       63.95       59.75     11.29 o 
   4  11   2      269.88      319.91     34.91 o 
   5  11   2       38.89       45.55      7.75 o 
   6  11   2        0.29        3.55      5.13 o 
   7  11   2        6.92        6.60      6.23 o 
   8  11   2       82.17       75.04     12.32 o 
  -8  12   2        5.12        4.18      9.15 o 
  -7  12   2        9.92        2.88      6.86 o 
  -6  12   2        4.64        8.55      5.45 o 
  -5  12   2       36.60       19.81      7.23 o 
  -4  12   2       31.23       25.31      4.55 o 
  -3  12   2      375.00      361.71      9.85 o 
  -2  12   2       20.39       17.74      3.10 o 
  -1  12   2      136.13      147.01      8.45 o 
   0  12   2     2656.19     2648.02     29.90 o 
   1  12   2        5.23        4.13      1.92 o 
   2  12   2     2641.34     2767.31     40.51 o 
   3  12   2      295.76      321.94     13.74 o 
   4  12   2       56.18       47.60      7.35 o 
   5  12   2        1.11        4.00      3.89 o 
   6  12   2       67.88       64.11      9.62 o 
   7  12   2       21.07       15.42      6.95 o 
   8  12   2       25.75       33.30      9.72 o 
  -8  13   2        2.92        7.06      9.55 o 
  -7  13   2        1.93        5.06      5.84 o 
  -6  13   2      511.18      563.84     23.34 o 
  -5  13   2       43.61       47.85      6.78 o 
  -4  13   2       28.56       26.36      5.15 o 
  -3  13   2        1.34        0.22      1.98 o 
  -2  13   2      461.22      405.19     11.48 o 
  -1  13   2      450.09      484.57     10.23 o 
   0  13   2      775.10      791.48     14.69 o 
   1  13   2      824.94      836.77     19.44 o 
   2  13   2       50.86       57.23      7.48 o 
   3  13   2       18.24       16.96      4.62 o 
   4  13   2        0.05       -0.48      3.21 o 
   5  13   2        6.83        1.01      4.37 o 
   6  13   2        1.82        4.63      5.12 o 
   7  13   2       15.21       15.41      9.38 o 
  -8  14   2       45.41       42.47     12.93 o 
  -7  14   2       45.96       38.39     11.78 o 
  -6  14   2        3.34        6.29      5.44 o 
  -5  14   2      170.99      186.01     16.97 o 
  -4  14   2       17.73       13.00      4.29 o 
  -3  14   2       88.06       85.96      5.96 o 
  -2  14   2       53.48       60.27      7.86 o 
  -1  14   2     1005.47     1031.33     23.01 o 
   0  14   2      765.90      809.97     15.39 o 
   1  14   2        0.56        1.24      2.27 o 
   2  14   2      178.72      213.68     11.51 o 
   3  14   2       24.70       21.49      5.34 o 
   4  14   2       53.13       46.57     19.25 o 
   5  14   2        8.01        8.38      4.81 o 
   6  14   2        0.98       -2.01      5.17 o 
   7  14   2       33.09       25.61      8.33 o 
  -7  15   2        0.03        8.65      7.28 o 
  -6  15   2        1.79        0.45      5.30 o 
  -5  15   2      315.05      337.69     19.86 o 
  -4  15   2      142.51      149.43     11.60 o 
  -3  15   2       17.79       11.04      3.92 o 
  -2  15   2       13.60       14.88      5.29 o 
  -1  15   2        0.73        1.05      2.76 o 
   0  15   2        3.28        2.66      2.19 o 
   1  15   2      216.21      204.92     13.46 o 
   2  15   2       54.95       59.25      7.30 o 
   3  15   2       12.12       10.99      7.52 o 
   4  15   2        1.31        0.39      3.50 o 
   5  15   2        1.36        7.55      5.03 o 
   6  15   2       39.10       38.04      7.91 o 
   7  15   2        4.74        0.70      6.66 o 
  -7  16   2       35.88       36.52     11.59 o 
  -6  16   2      185.02      178.25     16.32 o 
  -5  16   2        5.74        2.02      5.51 o 
  -4  16   2      422.55      433.51     17.15 o 
  -3  16   2      446.08      472.51     15.22 o 
  -2  16   2        0.00        1.29      2.23 o 
  -1  16   2      122.85      132.38      9.72 o 
   0  16   2       50.03       71.69      7.52 o 
   1  16   2      169.44      167.84      9.96 o 
   2  16   2      177.32      171.97     11.13 o 
   3  16   2       12.91       15.14      4.94 o 
   4  16   2       37.54       23.84      8.99 o 
   5  16   2       29.40       18.62      6.63 o 
   6  16   2        2.68        4.63      6.87 o 
   7  16   2       10.84        5.71      7.29 o 
  -7  17   2        2.70        1.83      7.86 o 
  -6  17   2       54.29       72.91     30.97 o 
  -5  17   2      152.18      141.93     20.52 o 
  -4  17   2       23.40       19.92      5.03 o 
  -3  17   2      294.81      317.72     13.48 o 
  -2  17   2      185.67      167.45      9.96 o 
  -1  17   2       13.63       14.76      4.48 o 
   0  17   2       30.48       23.25      6.62 o 
   1  17   2       61.23       62.56     22.69 o 
   2  17   2        7.05        4.91      4.44 o 
   3  17   2        0.32        1.07      3.73 o 
   4  17   2       37.96       44.34      8.80 o 
   5  17   2       12.95        9.71      6.06 o 
   6  17   2        8.01        0.35      5.76 o 
   7  17   2        0.94       -4.60      5.94 o 
  -7  18   2       58.09       49.34     14.01 o 
  -6  18   2        9.38       12.80      8.55 o 
  -5  18   2       40.05       28.65      9.64 o 
  -4  18   2       87.46       73.77     12.82 o 
  -3  18   2       71.46       67.51      7.63 o 
  -2  18   2      503.15      508.96     17.64 o 
  -1  18   2       33.09       25.61      9.42 o 
   0  18   2      277.72      250.77     16.87 o 
   1  18   2        2.10        2.82      4.64 o 
   2  18   2      201.91      248.95     13.63 o 
   3  18   2       32.10       32.70      6.81 o 
   4  18   2        0.20       -1.03      4.08 o 
   5  18   2        3.31       -0.85      4.75 o 
   6  18   2        2.51        5.50      6.29 o 
  -6  19   2       11.43        8.40      8.00 o 
  -5  19   2       86.70       97.71     15.19 o 
  -4  19   2       23.95       10.05      6.86 o 
  -3  19   2      161.75      190.04     15.86 o 
  -2  19   2      180.91      159.89     18.45 o 
  -1  19   2       32.29       30.24      8.33 o 
   0  19   2        8.08        3.09      5.17 o 
   1  19   2        0.08       11.94      6.60 o 
   2  19   2        7.29        5.32      5.75 o 
   3  19   2       13.47        6.73      4.63 o 
   4  19   2       11.94        9.96      5.44 o 
   5  19   2        8.28        2.60      5.48 o 
   6  19   2        5.85        0.12      5.71 o 
  -6  20   2        0.29       -3.34      7.14 o 
  -5  20   2       40.68       49.10     12.33 o 
  -4  20   2       82.58       54.93     17.46 o 
  -3  20   2       16.29       15.90      6.06 o 
  -2  20   2      141.35      122.33     11.19 o 
  -1  20   2       78.28      101.18     14.50 o 
   0  20   2      174.13      231.20     43.11 o 
   1  20   2      383.59      440.00     23.97 o 
   2  20   2        0.01       13.30      6.76 o 
   3  20   2       13.28        9.95      7.68 o 
   4  20   2        3.98        5.51      6.40 o 
   5  20   2        2.87        0.59      5.58 o 
   6  20   2       17.12       24.54     13.41 o 
  -6  21   2        0.19       -2.93      7.53 o 
  -5  21   2       53.86       17.58     11.51 o 
  -4  21   2       17.64       17.14      8.23 o 
  -3  21   2        0.01        0.91      4.63 o 
  -2  21   2        0.06        2.39      5.33 o 
  -1  21   2      553.55      579.12     26.08 o 
   0  21   2      350.04      405.60     23.13 o 
   1  21   2      304.38      335.14     22.18 o 
   2  21   2       79.92       93.49     13.67 o 
   3  21   2        1.34        1.58      6.92 o 
   4  21   2       15.72       12.39      6.42 o 
   5  21   2       18.82       22.42     13.46 o 
  -5  22   2       19.20       10.19      8.63 o 
  -4  22   2       17.66       16.26     11.23 o 
  -3  22   2       27.81       41.70     11.03 o 
  -2  22   2      194.12      187.69     14.17 o 
  -1  22   2       28.03       13.06      7.90 o 
   0  22   2       23.84       21.67      9.98 o 
   1  22   2        0.13       -0.92      6.06 o 
   2  22   2       21.63       24.25     13.40 o 
   3  22   2       27.47       38.26     10.70 o 
   4  22   2        4.64        7.64      7.72 o 
   5  22   2       67.23       63.70     30.81 o 
  -5  23   2       34.59       27.64     11.50 o 
  -4  23   2        2.53        1.46     11.67 o 
  -3  23   2       27.44       27.14     15.34 o 
  -2  23   2       27.66       30.71      7.97 o 
  -1  23   2       68.60       77.81     13.46 o 
   0  23   2      220.17      239.23     47.25 o 
   1  23   2      342.15      427.31     27.17 o 
   2  23   2      168.73      169.47     19.10 o 
   3  23   2      216.61      215.31     20.95 o 
   4  23   2        8.61        0.89      7.82 o 
   5  23   2        0.27       13.80     10.36 o 
  -5  24   2        3.86        0.35      7.76 o 
  -4  24   2       67.40       34.30     12.32 o 
  -3  24   2       91.18       95.25     43.89 o 
  -2  24   2       14.77       22.06      7.08 o 
  -1  24   2       83.61       56.92     11.93 o 
   0  24   2        2.62       -5.07      5.71 o 
   1  24   2       55.87       62.94     14.07 o 
   2  24   2       20.24       13.02      8.11 o 
   3  24   2        4.42        1.35      7.48 o 
   4  24   2       18.84        6.94      9.45 o 
  -4  25   2       56.87       44.05     35.73 o 
  -3  25   2        0.72       -2.81      7.92 o 
  -2  25   2       10.75       18.31     12.99 o 
  -1  25   2        0.42       -1.39      7.09 o 
   0  25   2        1.93        8.23      8.34 o 
   1  25   2        2.47        3.49      9.51 o 
   2  25   2       24.85       12.42     18.07 o 
   3  25   2       16.11       22.58     10.75 o 
   4  25   2       55.46       69.68     15.52 o 
  -3  26   2        0.77       75.15     56.58 o 
  -2  26   2        5.01       12.13     13.61 o 
  -1  26   2       11.33       17.39      9.31 o 
   0  26   2       23.00       19.46     10.05 o 
   1  26   2       41.32       87.18     57.49 o 
   2  26   2       22.53       13.42     10.04 o 
   3  26   2       31.77       33.28     12.39 o 
  -2  27   2        0.06      -16.57     11.54 o 
  -1  27   2        1.74        6.85      9.29 o 
   0  27   2        0.13       -8.22      9.52 o 
   1  27   2        0.12       -0.42     12.11 o 
   2  27   2       46.42       22.54     12.03 o 
  -1  28   2        0.08       -1.29      8.58 o 
   0  28   2       17.18       19.31     10.47 o 
   1  28   2        3.85       13.42     15.16 o 
  -9   0   3        0.70       -9.70     11.11 o 
  -7   0   3        0.07       -5.87      5.71 o 
  -5   0   3       16.18       17.42      5.00 o 
  -3   0   3     2605.56     2630.23     33.36 o 
  -1   0   3      594.96      620.56     12.12 o 
   1   0   3        2.26       -1.24      1.67 o 
   3   0   3     1015.24     1034.89     37.40 o 
   5   0   3      119.15      129.44     18.45 o 
   7   0   3       81.37      123.55     22.46 o 
  -9   1   3        0.54        6.06     10.62 o 
  -8   1   3       13.33        4.35      7.82 o 
  -7   1   3        0.93       -0.04      4.05 o 
  -6   1   3       76.78       84.79      7.39 o 
  -5   1   3       74.39       81.97      5.25 o 
  -4   1   3      141.41      138.22      8.95 o 
  -3   1   3      211.03      230.39      5.80 o 
  -2   1   3     2311.59     2330.46     23.26 o 
  -1   1   3     2401.98     2196.08     25.97 o 
   0   1   3       21.98       18.53      2.17 o 
   1   1   3     1842.11     1706.57     19.71 o 
   2   1   3       44.04       46.12      4.16 o 
   3   1   3        6.60        2.35      3.44 o 
   4   1   3      397.19      397.92     19.32 o 
   5   1   3      161.66      175.05     14.69 o 
   6   1   3      211.83      180.37     16.60 o 
   7   1   3       40.64       35.98     10.26 o 
   8   1   3      141.68      194.04     25.11 o 
  -9   2   3        0.06        3.61      9.37 o 
  -8   2   3      155.82      122.59     28.03 o 
  -7   2   3        3.34        0.32      4.03 o 
  -6   2   3      339.19      361.29     10.62 o 
  -5   2   3       17.03       15.78      2.83 o 
  -4   2   3        4.48        2.18      1.97 o 
  -3   2   3      911.25      991.41     12.62 o 
  -2   2   3       64.97       57.72      4.13 o 
  -1   2   3     1698.98     1590.31     25.41 o 
   0   2   3       22.86       25.25      2.36 o 
   1   2   3      918.68      898.88     13.29 o 
   2   2   3       30.72       24.62      3.33 o 
   3   2   3      190.98      211.72      8.46 o 
   4   2   3      787.78      811.93     35.76 o 
   5   2   3        5.03        0.77      3.62 o 
   6   2   3      661.23      657.24     27.69 o 
   7   2   3       87.64      104.85     14.93 o 
   8   2   3       27.24       33.99     11.30 o 
  -9   3   3       25.60        5.39     13.61 o 
  -8   3   3        5.41        2.21      8.50 o 
  -7   3   3        1.00        1.66      4.43 o 
  -6   3   3       52.33       54.02      5.17 o 
  -5   3   3       10.24        9.82      2.43 o 
  -4   3   3      959.40      927.09     13.78 o 
  -3   3   3      214.05      207.02      5.54 o 
  -2   3   3       22.67       24.10      1.73 o 
  -1   3   3     2889.73     2851.26     40.36 o 
   0   3   3      184.45      200.30      5.39 o 
   1   3   3     1113.16     1051.03     14.85 o 
   2   3   3      376.64      382.05     10.14 o 
   3   3   3       14.28        8.60      4.15 o 
   4   3   3       60.87       38.45      4.30 o 
   5   3   3       70.72       63.64     11.30 o 
   6   3   3       13.44       12.79      5.80 o 
   7   3   3        0.43      -10.01      6.67 o 
   8   3   3       33.91       43.97     12.55 o 
  -9   4   3       28.74       23.84     17.03 o 
  -8   4   3       16.49        3.43      8.87 o 
  -7   4   3        0.04        0.17      4.05 o 
  -6   4   3       46.33       37.22      7.10 o 
  -5   4   3      175.60      190.59      7.31 o 
  -4   4   3      454.36      447.94      9.92 o 
  -3   4   3      791.43      824.58     11.55 o 
  -2   4   3       92.06       96.29      5.29 o 
  -1   4   3     2655.44     2455.47     35.40 o 
   0   4   3      868.04      773.74     11.71 o 
   1   4   3      203.19      205.85      6.95 o 
   2   4   3       75.02       66.04      8.38 o 
   3   4   3       27.50       24.60      5.73 o 
   4   4   3       30.75       18.91      7.43 o 
   5   4   3        3.56        1.63      4.29 o 
   6   4   3       72.94       71.76      9.79 o 
   7   4   3       19.77        7.99      6.07 o 
   8   4   3      310.03      350.64     37.32 o 
  -8   5   3       14.48       14.17      9.36 o 
  -7   5   3        0.16       -5.11      4.98 o 
  -6   5   3        0.91        8.98      4.15 o 
  -5   5   3        7.93        9.81      2.62 o 
  -4   5   3     1550.23     1589.07     19.10 o 
  -3   5   3     1836.39     1944.14     21.00 o 
  -2   5   3      165.08      184.22      4.55 o 
  -1   5   3        2.80        5.18      1.36 o 
   0   5   3     2816.22     2668.94     40.70 o 
   1   5   3      272.46      261.52      8.04 o 
   2   5   3      106.21      100.77      4.89 o 
   3   5   3        0.18        0.97      1.59 o 
   4   5   3       60.45       61.12      8.27 o 
   5   5   3        1.91       -1.04      3.22 o 
   6   5   3      154.97      170.77     14.02 o 
   7   5   3        4.71        8.08      5.99 o 
   8   5   3       10.06        6.17      7.42 o 
  -8   6   3       16.25       23.21      8.02 o 
  -7   6   3       73.35       77.39     10.89 o 
  -6   6   3      324.43      351.40     14.01 o 
  -5   6   3        0.28        0.57      2.07 o 
  -4   6   3       53.35       53.83      3.98 o 
  -3   6   3       14.93       15.54      4.07 o 
  -2   6   3     7835.70     8040.08     74.29 o 
  -1   6   3      223.55      192.97      6.22 o 
   0   6   3      945.25      925.46     14.04 o 
   1   6   3      513.63      485.84     11.41 o 
   2   6   3       58.21       58.62      3.98 o 
   3   6   3      171.73      180.52      6.36 o 
   4   6   3        1.64        1.35      2.92 o 
   5   6   3        5.92        6.63      4.27 o 
   6   6   3       56.65       57.74      9.40 o 
   7   6   3       28.66       12.93     10.05 o 
   8   6   3        3.98       11.36      7.61 o 
  -8   7   3       68.90       74.47     11.44 o 
  -7   7   3       45.70       34.46     11.12 o 
  -6   7   3       64.60       65.65      9.11 o 
  -5   7   3        7.69        6.17      2.36 o 
  -4   7   3      207.66      237.43      7.10 o 
  -3   7   3     1119.55     1179.41     14.61 o 
  -2   7   3     5467.44     5531.75     42.47 o 
  -1   7   3     1122.57     1145.33     16.05 o 
   0   7   3      428.47      419.43     10.54 o 
   1   7   3        0.78        3.13      1.60 o 
   2   7   3        0.01       -1.06      1.91 o 
   3   7   3      600.03      552.32     16.53 o 
   4   7   3      136.47      138.69     18.09 o 
   5   7   3      107.88       96.62     10.17 o 
   6   7   3      124.49      126.91     12.54 o 
   7   7   3        2.20       -2.67      4.59 o 
   8   7   3       48.52       54.64     11.23 o 
  -8   8   3        5.01        6.57      6.32 o 
  -7   8   3       12.53       11.28      6.19 o 
  -6   8   3       23.64       18.05      5.88 o 
  -5   8   3       59.56       57.20     14.00 o 
  -4   8   3      227.76      245.69      9.24 o 
  -3   8   3      196.98      218.14      6.22 o 
  -2   8   3       21.02       15.12      2.49 o 
  -1   8   3       45.71       44.20      4.00 o 
   0   8   3     2594.81     2622.97     33.02 o 
   1   8   3     1931.12     1939.04     23.45 o 
   2   8   3      332.19      337.04      8.77 o 
   3   8   3     2437.30     2524.67     39.70 o 
   4   8   3       53.85       52.54      7.19 o 
   5   8   3       89.17      111.08     10.82 o 
   6   8   3        7.51        9.19      7.20 o 
   7   8   3       55.78       71.67     12.05 o 
   8   8   3       78.61       88.02     12.87 o 
  -8   9   3       32.05        6.84      7.40 o 
  -7   9   3        4.43        4.39      5.51 o 
  -6   9   3        3.94        1.90      4.70 o 
  -5   9   3       70.43       66.75      8.60 o 
  -4   9   3       30.00       34.14      4.01 o 
  -3   9   3       16.29       10.09      3.36 o 
  -2   9   3      989.70      965.70     16.14 o 
  -1   9   3       39.57       64.58      4.53 o 
   0   9   3     2202.79     2328.95     31.46 o 
   1   9   3     1925.02     1945.97     23.90 o 
   2   9   3      101.09      101.76      5.99 o 
   3   9   3       18.65       11.92      3.82 o 
   4   9   3      479.05      478.45     17.32 o 
   5   9   3       16.11        3.57      8.09 o 
   6   9   3       58.94       66.79      9.59 o 
   7   9   3        3.59        5.16      5.54 o 
   8   9   3        2.06       -2.69      8.48 o 
  -8  10   3        3.79        3.15      6.91 o 
  -7  10   3       63.69       84.14     18.02 o 
  -6  10   3       37.07       28.86      8.76 o 
  -5  10   3       93.82       76.13      9.20 o 
  -4  10   3      184.41      177.80     10.48 o 
  -3  10   3       61.00       65.06      4.78 o 
  -2  10   3      730.67      702.09     15.03 o 
  -1  10   3      173.66      144.19      6.60 o 
   0  10   3      795.21      750.07     12.62 o 
   1  10   3        4.50        4.38      2.01 o 
   2  10   3      487.74      488.42     11.15 o 
   3  10   3      149.58      148.12     13.57 o 
   4  10   3       78.77       87.71      9.34 o 
   5  10   3       84.84       93.54     10.16 o 
   6  10   3       47.64       52.60      8.89 o 
   7  10   3       16.68       20.52      7.42 o 
   8  10   3        0.56        0.96      7.44 o 
  -8  11   3        2.16       -1.14      6.67 o 
  -7  11   3       40.51       25.74      9.43 o 
  -6  11   3       88.31      102.13     11.76 o 
  -5  11   3        4.84       -1.73      3.47 o 
  -4  11   3      245.81      243.84     10.46 o 
  -3  11   3        0.92        0.32      1.83 o 
  -2  11   3      241.59      252.05      8.72 o 
  -1  11   3      135.41      128.73      6.60 o 
   0  11   3       64.08       62.13      4.20 o 
   1  11   3      755.47      748.16     14.25 o 
   2  11   3     1222.34     1225.91     19.27 o 
   3  11   3        8.05        7.11      3.62 o 
   4  11   3       15.22       23.81      6.79 o 
   5  11   3       77.43      103.98     11.13 o 
   6  11   3        6.46        8.86      5.15 o 
   7  11   3       10.80        9.00      6.03 o 
  -8  12   3        0.35        8.64      8.23 o 
  -7  12   3      128.68      144.39     14.95 o 
  -6  12   3       24.97       15.81      9.78 o 
  -5  12   3      135.86      153.93     13.06 o 
  -4  12   3        1.15        0.12      3.19 o 
  -3  12   3      188.82      196.67      8.01 o 
  -2  12   3      343.37      346.99     14.24 o 
  -1  12   3       90.49      104.54      6.37 o 
   0  12   3        1.31        2.04      1.68 o 
   1  12   3        2.33        4.32      2.04 o 
   2  12   3        0.02        0.67      2.90 o 
   3  12   3      195.42      205.76     12.08 o 
   4  12   3      191.91      192.99     17.34 o 
   5  12   3        8.91       15.11      5.40 o 
   6  12   3       88.40       91.20     15.46 o 
   7  12   3       65.64       58.58     10.59 o 
  -8  13   3       22.24       23.22      9.43 o 
  -7  13   3       43.52       32.07     14.78 o 
  -6  13   3      170.19      186.71     15.54 o 
  -5  13   3      226.92      230.15     15.57 o 
  -4  13   3        0.88       -0.49      3.33 o 
  -3  13   3       16.99       14.03      2.92 o 
  -2  13   3       92.33       88.41      6.55 o 
  -1  13   3        5.46        2.92      2.33 o 
   0  13   3       82.08       91.82      6.39 o 
   1  13   3      327.94      328.60     10.09 o 
   2  13   3       27.14       30.84     11.14 o 
   3  13   3       60.49       54.14      7.24 o 
   4  13   3        4.30        8.38      4.21 o 
   5  13   3        0.01       -3.33      3.68 o 
   6  13   3        0.58        2.08      4.73 o 
   7  13   3        1.87        4.91      5.80 o 
  -7  14   3       96.45       80.03     11.77 o 
  -6  14   3      249.10      286.21     18.73 o 
  -5  14   3        4.81        1.89      4.11 o 
  -4  14   3       33.44       41.50      7.45 o 
  -3  14   3       20.81       22.59      3.36 o 
  -2  14   3      118.41      118.65      7.40 o 
  -1  14   3       14.11       10.63      4.35 o 
   0  14   3      122.52      110.60      8.14 o 
   1  14   3      549.71      609.87     18.31 o 
   2  14   3       25.97       14.98     10.64 o 
   3  14   3        3.00       -0.49      3.22 o 
   4  14   3      161.63      139.91     28.57 o 
   5  14   3        8.61       12.86     10.51 o 
   6  14   3       23.84       15.83      6.67 o 
   7  14   3        5.36        4.62      9.07 o 
  -7  15   3       33.12       26.28     15.59 o 
  -6  15   3       22.99       10.79     11.66 o 
  -5  15   3      174.32      173.34     14.65 o 
  -4  15   3      680.39      695.11     23.73 o 
  -3  15   3       54.02       49.97      5.11 o 
  -2  15   3       17.69       11.68      3.46 o 
  -1  15   3        3.97       -0.67      2.52 o 
   0  15   3        0.01        3.53      2.60 o 
   1  15   3      197.62      194.91     13.53 o 
   2  15   3       41.56       34.66      9.49 o 
   3  15   3       39.86       38.35      6.46 o 
   4  15   3        7.23        6.80      4.65 o 
   5  15   3       21.17       18.58      6.57 o 
   6  15   3        0.02       -4.86      4.62 o 
   7  15   3        6.00       11.91      7.47 o 
  -7  16   3        1.63       -0.08      6.11 o 
  -6  16   3        0.36        0.21      5.04 o 
  -5  16   3      212.69      197.61     15.86 o 
  -4  16   3      800.85      816.98     26.11 o 
  -3  16   3       17.39       19.12      7.90 o 
  -2  16   3       21.41       24.89      6.36 o 
  -1  16   3       16.83       13.32      4.21 o 
   0  16   3      122.94      148.88     19.53 o 
   1  16   3      225.34      251.37     11.97 o 
   2  16   3       55.60       51.37      7.11 o 
   3  16   3       30.20       27.76      6.28 o 
   4  16   3        9.72       14.70      5.78 o 
   5  16   3        3.94        6.34      5.42 o 
   6  16   3       14.73       12.38      6.85 o 
   7  16   3        0.97       -2.20      6.49 o 
  -7  17   3        5.42       10.29      6.79 o 
  -6  17   3       36.71       11.09      6.70 o 
  -5  17   3      184.32      182.47     15.74 o 
  -4  17   3      444.19      442.90     29.86 o 
  -3  17   3       25.66       18.26      5.55 o 
  -2  17   3       14.07        6.87      6.56 o 
  -1  17   3       39.54       35.20      5.94 o 
   0  17   3      395.39      419.16     15.67 o 
   1  17   3       15.54       16.17      4.75 o 
   2  17   3        1.77        6.33      6.07 o 
   3  17   3       16.21       19.04      5.62 o 
   4  17   3       88.02       84.10     10.51 o 
   5  17   3        8.41       13.52      6.51 o 
   6  17   3       19.26       21.91      7.63 o 
  -7  18   3       10.15       -4.38     15.50 o 
  -6  18   3      188.96      176.46     17.01 o 
  -5  18   3        0.75        0.58      5.16 o 
  -4  18   3       99.22      110.42     12.36 o 
  -3  18   3        0.61        2.18      4.12 o 
  -2  18   3     1938.62     1985.47     32.32 o 
  -1  18   3      126.68      121.33     20.56 o 
   0  18   3      429.48      473.07     17.43 o 
   1  18   3        0.93        2.86      5.02 o 
   2  18   3        3.55       -3.13      4.94 o 
   3  18   3        7.57        6.64      4.81 o 
   4  18   3        3.85        5.81      5.38 o 
   5  18   3       74.88       80.28     11.04 o 
   6  18   3        0.64        7.06      7.03 o 
  -6  19   3        7.60       -1.27      6.06 o 
  -5  19   3       16.56       11.89     12.66 o 
  -4  19   3       87.44       98.21     12.20 o 
  -3  19   3       45.45       42.34      8.36 o 
  -2  19   3     1129.01     1113.43     36.79 o 
  -1  19   3      190.94      208.24     16.75 o 
   0  19   3      465.23      480.17     18.10 o 
   1  19   3      927.90      951.01     32.83 o 
   2  19   3      227.45      257.19     19.59 o 
   3  19   3      112.07      124.33     15.81 o 
   4  19   3       53.30       52.09     17.63 o 
   5  19   3        8.25        7.75      6.16 o 
   6  19   3        0.04        5.30      6.48 o 
  -6  20   3       56.51       48.19     13.10 o 
  -5  20   3       37.79       39.62     13.63 o 
  -4  20   3        4.86       -2.10      4.86 o 
  -3  20   3      339.34      356.63     19.34 o 
  -2  20   3        0.51        1.80      3.91 o 
  -1  20   3       80.22       88.99     10.10 o 
   0  20   3      630.54      688.55     28.46 o 
   1  20   3       93.83       81.50     16.95 o 
   2  20   3      892.39      916.69     34.12 o 
   3  20   3        0.02       -0.96      5.31 o 
   4  20   3       13.95       24.22      9.87 o 
   5  20   3        4.03        2.35      5.50 o 
   6  20   3        0.94       -2.21      6.42 o 
  -6  21   3        3.44       -4.89      6.80 o 
  -5  21   3       22.24       28.23      9.74 o 
  -4  21   3       75.83       94.33     12.60 o 
  -3  21   3       58.97       49.03     12.08 o 
  -2  21   3       63.83       70.40     12.51 o 
  -1  21   3       45.53       39.10      9.70 o 
   0  21   3      644.79      660.71     29.12 o 
   1  21   3        0.71        1.18      5.66 o 
   2  21   3       47.55       34.74      9.45 o 
   3  21   3       10.46       11.93      7.28 o 
   4  21   3        5.56        7.22      7.74 o 
   5  21   3        3.66       11.96      9.17 o 
  -5  22   3        1.10        0.28      7.71 o 
  -4  22   3        0.73       -1.09      7.00 o 
  -3  22   3        0.45        4.51      5.62 o 
  -2  22   3       16.11       19.33      7.23 o 
  -1  22   3        3.00        1.68      6.22 o 
   0  22   3       38.82       50.81     34.38 o 
   1  22   3      119.16      146.56     16.95 o 
   2  22   3      300.69      312.46     22.82 o 
   3  22   3      115.83      121.26     16.71 o 
   4  22   3      103.02      116.21     17.28 o 
   5  22   3        0.00        4.62      8.63 o 
  -5  23   3      118.26      128.63     18.41 o 
  -4  23   3      182.44      189.04     21.75 o 
  -3  23   3       10.21       88.08     36.59 o 
  -2  23   3        0.03       -3.40      5.62 o 
  -1  23   3      244.94      259.91     46.07 o 
   0  23   3       80.17       96.07     29.93 o 
   1  23   3        0.20        6.02      6.96 o 
   2  23   3      132.68      146.12     17.75 o 
   3  23   3       37.29       33.37     14.88 o 
   4  23   3        3.81       -3.13      7.08 o 
  -4  24   3       42.30       74.93     15.91 o 
  -3  24   3        3.11       -4.43      8.66 o 
  -2  24   3       19.46        7.27      7.13 o 
  -1  24   3       58.95       70.93     19.10 o 
   0  24   3       15.13       14.71      8.95 o 
   1  24   3       69.17       66.16     12.99 o 
   2  24   3       49.28       32.13     10.66 o 
   3  24   3       20.97       17.12     10.05 o 
   4  24   3        1.18        4.30      9.18 o 
  -4  25   3        0.16       -3.51      9.21 o 
  -3  25   3        0.29       11.54      9.86 o 
  -2  25   3      170.04      162.57     33.35 o 
  -1  25   3        8.78        1.68      9.34 o 
   0  25   3       42.67       50.67     18.35 o 
   1  25   3      108.80      119.74     32.77 o 
   2  25   3        1.75        7.78      8.12 o 
   3  25   3        0.07        6.56      8.82 o 
  -3  26   3       25.72       10.62     12.69 o 
  -2  26   3       14.77       20.65     14.93 o 
  -1  26   3       37.65       10.03     14.34 o 
   0  26   3        0.39       11.81     11.13 o 
   1  26   3       37.01       39.98     19.89 o 
   2  26   3        6.39        8.20     10.22 o 
   3  26   3       13.17        8.50      9.96 o 
  -2  27   3       12.68       -3.39     13.05 o 
  -1  27   3        0.88       -5.79     12.16 o 
   0  27   3        4.42        7.96     11.37 o 
   1  27   3        3.45        0.33      9.54 o 
   2  27   3      128.18      167.87     22.19 o 
   0  28   3        6.60        2.39     26.68 o 
  -8   0   4        9.92        8.91     13.48 o 
  -6   0   4        0.64        3.74      5.25 o 
  -4   0   4      222.28      225.53      9.76 o 
  -2   0   4       12.80        5.36      3.34 o 
   0   0   4     2589.42     2629.31     45.10 o 
   2   0   4      497.05      483.50     15.52 o 
   4   0   4      849.96      923.31     45.65 o 
   6   0   4       36.90       37.35     12.95 o 
   8   0   4      144.64      191.13     29.96 o 
  -8   1   4        2.16        2.62      8.20 o 
  -7   1   4        9.07       -3.51      4.86 o 
  -6   1   4       99.60      107.09     13.14 o 
  -5   1   4      125.62      128.60      6.70 o 
  -4   1   4       28.17       26.90      2.98 o 
  -3   1   4      412.10      425.87      9.70 o 
  -2   1   4     2567.73     2671.75     26.29 o 
  -1   1   4      363.95      382.11      9.65 o 
   0   1   4     1943.27     1950.99     23.45 o 
   1   1   4      576.89      546.81     11.44 o 
   2   1   4      442.66      426.20     10.33 o 
   3   1   4      640.03      676.17     14.09 o 
   4   1   4        0.38        2.64      2.75 o 
   5   1   4       54.40       45.75     20.39 o 
   6   1   4       19.29        6.92      5.98 o 
   7   1   4       23.93       17.91      8.50 o 
   8   1   4       28.21        8.45     10.39 o 
  -8   2   4        6.85       -0.86      8.51 o 
  -7   2   4      236.97      253.28     15.81 o 
  -6   2   4        9.34       15.15      3.98 o 
  -5   2   4      204.89      204.92      8.74 o 
  -4   2   4      324.99      300.80      7.65 o 
  -3   2   4        0.00        1.28      1.31 o 
  -2   2   4      338.58      360.27     10.06 o 
  -1   2   4       77.71       80.63      3.41 o 
   0   2   4      717.09      683.28     11.40 o 
   1   2   4     1022.63     1017.95     16.20 o 
   2   2   4      180.56      193.93      7.17 o 
   3   2   4       72.72       76.37      6.17 o 
   4   2   4       54.72       59.06      8.88 o 
   5   2   4       78.32       80.08     11.25 o 
   6   2   4      128.87      128.04     15.12 o 
   7   2   4       37.54       29.41     15.82 o 
   8   2   4        5.02       10.73      9.84 o 
  -8   3   4        2.66       12.07     12.99 o 
  -7   3   4       22.46       22.64      6.79 o 
  -6   3   4      111.66      112.67      7.84 o 
  -5   3   4      144.00      144.24      9.62 o 
  -4   3   4      328.74      335.05      8.07 o 
  -3   3   4      194.14      205.29      5.53 o 
  -2   3   4      191.11      209.03      8.17 o 
  -1   3   4       65.93       61.22      4.79 o 
   0   3   4      340.17      358.32      8.11 o 
   1   3   4      610.39      640.97     13.38 o 
   2   3   4      133.66      113.66      6.84 o 
   3   3   4        0.05        0.35      2.02 o 
   4   3   4      111.54      120.49     11.71 o 
   5   3   4       12.71       11.32      5.81 o 
   6   3   4        8.05        7.58      6.33 o 
   7   3   4        5.14        6.36      7.91 o 
   8   3   4       15.85       19.52     10.08 o 
  -8   4   4        2.66       -9.04      9.73 o 
  -7   4   4        3.45        4.05      5.49 o 
  -6   4   4       59.16       60.93     10.17 o 
  -5   4   4      134.95      137.32      9.95 o 
  -4   4   4     1285.27     1389.34     17.51 o 
  -3   4   4      268.02      271.35      6.85 o 
  -2   4   4     3712.57     3913.84     45.88 o 
  -1   4   4      490.18      521.71     14.50 o 
   0   4   4       39.17       40.12      3.32 o 
   1   4   4      818.60      790.49     13.78 o 
   2   4   4      282.15      269.36      9.36 o 
   3   4   4     1381.64     1456.65     24.78 o 
   4   4   4      231.37      237.36     34.82 o 
   5   4   4       62.71       44.01     17.48 o 
   6   4   4        2.45        1.99      5.82 o 
   7   4   4       71.99      100.80     15.45 o 
   8   4   4      107.07       99.02     16.66 o 
  -8   5   4        5.25        2.71      7.41 o 
  -7   5   4       10.93       13.14     11.11 o 
  -6   5   4       25.61       26.51      5.28 o 
  -5   5   4      231.06      251.57      9.75 o 
  -4   5   4      450.25      480.13     11.60 o 
  -3   5   4       14.34       12.84      1.98 o 
  -2   5   4      116.16      131.20      6.94 o 
  -1   5   4      363.84      406.16     12.75 o 
   0   5   4     3101.98     3257.82     32.79 o 
   1   5   4       39.14       48.90      4.09 o 
   2   5   4      489.50      489.93     16.60 o 
   3   5   4      157.82      170.35     12.66 o 
   4   5   4       59.64       62.62     13.47 o 
   5   5   4       49.65       49.20      9.73 o 
   6   5   4        0.14        5.50      5.53 o 
   7   5   4       47.93       38.22     10.56 o 
   8   5   4        1.89       -3.81      8.41 o 
  -8   6   4       90.00      108.47     16.55 o 
  -7   6   4       25.15       16.86      6.85 o 
  -6   6   4       42.22       48.79     13.22 o 
  -5   6   4      124.51      115.31      7.06 o 
  -4   6   4      148.05      152.77      7.13 o 
  -3   6   4      969.63     1048.17     19.18 o 
  -2   6   4      508.67      534.47     10.73 o 
  -1   6   4     3852.34     4004.02     37.77 o 
   0   6   4     3148.39     3296.31     33.94 o 
   1   6   4       12.72       12.86      2.52 o 
   2   6   4      344.00      349.01     10.75 o 
   3   6   4      223.72      209.32      8.77 o 
   4   6   4      500.21      538.12     21.46 o 
   5   6   4       19.63       14.48      8.10 o 
   6   6   4       14.53        4.57      5.89 o 
   7   6   4       17.50       21.26      9.64 o 
   8   6   4        1.90       -3.13      7.85 o 
  -8   7   4        0.22        8.70      8.27 o 
  -7   7   4       21.85       31.02      7.63 o 
  -6   7   4      318.77      329.77     17.41 o 
  -5   7   4        0.00        0.61      3.09 o 
  -4   7   4      347.79      385.85     21.44 o 
  -3   7   4       55.66       59.57      4.35 o 
  -2   7   4      905.61      935.44     19.37 o 
  -1   7   4     1433.32     1394.90     18.64 o 
   0   7   4     5318.38     5209.11     48.35 o 
   1   7   4     1032.48      954.63     18.36 o 
   2   7   4      194.89      189.95      8.13 o 
   3   7   4        1.28        1.27      3.72 o 
   4   7   4        2.05        1.30      4.26 o 
   5   7   4       50.56       45.35      8.79 o 
   6   7   4        0.15        1.23      4.68 o 
   7   7   4       12.44       17.63     11.08 o 
   8   7   4       11.15        3.51      7.63 o 
  -8   8   4        0.29        3.91      7.85 o 
  -7   8   4       29.71       31.97     12.39 o 
  -6   8   4       72.77       52.72      9.01 o 
  -5   8   4       10.85       11.11      3.75 o 
  -4   8   4       41.78       42.87      7.13 o 
  -3   8   4      125.48      112.05     10.52 o 
  -2   8   4        0.97        0.33      1.16 o 
  -1   8   4       98.00      112.22      6.80 o 
   0   8   4       18.97       19.21      2.93 o 
   1   8   4      223.71      220.73      8.77 o 
   2   8   4      889.85      915.59     18.48 o 
   3   8   4       18.68       11.47      3.85 o 
   4   8   4       42.64       46.97     13.39 o 
   5   8   4      136.27      128.78     14.72 o 
   6   8   4      225.02      274.18     17.42 o 
   7   8   4       34.86       25.70      8.16 o 
   8   8   4       15.77        6.97      9.50 o 
  -8   9   4       83.10       47.25     16.21 o 
  -7   9   4        6.96       12.12     10.83 o 
  -6   9   4       14.98        7.75      5.79 o 
  -5   9   4      295.86      326.28     16.65 o 
  -4   9   4      118.55      109.86      7.97 o 
  -3   9   4      757.39      774.54     19.38 o 
  -2   9   4        7.81        4.65      2.41 o 
  -1   9   4       91.54      106.53      5.79 o 
   0   9   4     3245.85     3306.24     36.23 o 
   1   9   4       17.67       14.94      3.07 o 
   2   9   4      920.10      942.37     16.70 o 
   3   9   4      367.65      368.67     14.44 o 
   4   9   4        0.35        4.95      3.90 o 
   5   9   4       96.59       91.66     10.45 o 
   6   9   4       29.63       11.45      8.65 o 
   7   9   4       37.54       33.96      8.67 o 
  -8  10   4        9.57       10.66      8.63 o 
  -7  10   4       40.41       34.76      9.12 o 
  -6  10   4       99.94       77.83     10.43 o 
  -5  10   4      138.13      157.70     22.28 o 
  -4  10   4       50.83       40.29      5.50 o 
  -3  10   4      210.73      216.62     11.03 o 
  -2  10   4      644.19      680.93     24.50 o 
  -1  10   4      158.72      204.95      7.78 o 
   0  10   4      385.03      389.25     10.60 o 
   1  10   4      148.77      142.67     11.81 o 
   2  10   4     1279.14     1285.03     20.53 o 
   3  10   4       56.32       62.18      7.52 o 
   4  10   4      220.79      204.40     13.16 o 
   5  10   4        0.04       -0.37      3.86 o 
   6  10   4       37.63       16.59      6.58 o 
   7  10   4        0.16        7.58      6.16 o 
  -8  11   4       16.18        3.93      7.55 o 
  -7  11   4      150.11      167.78     27.37 o 
  -6  11   4        1.89        1.34      4.70 o 
  -5  11   4        6.94        9.00      5.81 o 
  -4  11   4       10.83        7.67      3.62 o 
  -3  11   4       37.62       25.35      4.87 o 
  -2  11   4       20.61       11.43      4.82 o 
  -1  11   4      134.45      139.41      8.39 o 
   0  11   4        8.52       18.20      3.71 o 
   1  11   4       24.28       24.70      4.18 o 
   2  11   4       68.40       72.21      7.23 o 
   3  11   4      839.44      901.37     24.57 o 
   4  11   4       66.47       69.38     11.25 o 
   5  11   4        6.97       17.16      6.29 o 
   6  11   4        6.64        4.22      5.24 o 
   7  11   4        0.04        4.57      6.19 o 
  -8  12   4        2.92       -4.13      7.08 o 
  -7  12   4       70.49       95.26     13.06 o 
  -6  12   4       62.15       72.32     10.30 o 
  -5  12   4      142.11      147.80     13.27 o 
  -4  12   4      416.42      425.56     31.67 o 
  -3  12   4       43.62       49.29      7.32 o 
  -2  12   4       43.76       46.26      5.31 o 
  -1  12   4      234.27      231.02      8.93 o 
   0  12   4       18.43       16.04      3.60 o 
   1  12   4       83.09       83.14     13.08 o 
   2  12   4       37.85       37.87      5.86 o 
   3  12   4       82.46       95.61     13.27 o 
   4  12   4      324.65      340.68     16.92 o 
   5  12   4       79.72       55.01      8.89 o 
   6  12   4        0.35        1.91      4.87 o 
   7  12   4        7.53        5.96      7.29 o 
  -7  13   4        0.57        7.46      7.13 o 
  -6  13   4        6.12        2.16      5.13 o 
  -5  13   4      316.56      363.73     19.24 o 
  -4  13   4      267.02      257.57     15.19 o 
  -3  13   4       20.92       15.69      5.23 o 
  -2  13   4      197.76      208.95      9.36 o 
  -1  13   4        1.67        1.56      2.03 o 
   0  13   4      452.59      426.26     13.95 o 
   1  13   4        4.78       10.31      2.83 o 
   2  13   4      353.59      351.45     14.13 o 
   3  13   4      106.32       82.02      9.08 o 
   4  13   4        1.48        7.28      4.59 o 
   5  13   4       44.92       44.02     13.68 o 
   6  13   4       53.69       36.62     18.70 o 
   7  13   4       30.17       19.78      8.05 o 
  -7  14   4       10.63        7.92      7.03 o 
  -6  14   4       13.03       13.22      6.33 o 
  -5  14   4      122.77      128.05     13.79 o 
  -4  14   4        0.14       -2.84      3.91 o 
  -3  14   4        1.62        2.45      3.20 o 
  -2  14   4      293.64      315.30     13.99 o 
  -1  14   4      459.69      483.11     13.51 o 
   0  14   4        6.35        2.87      3.76 o 
   1  14   4      802.27      816.41     21.76 o 
   2  14   4        1.45        2.98      3.56 o 
   3  14   4      212.56      203.16     16.09 o 
   4  14   4       24.82       13.83      5.59 o 
   5  14   4       46.03       41.67      8.36 o 
   6  14   4       30.58       26.30      8.23 o 
   7  14   4        1.39        1.89      6.31 o 
  -7  15   4      110.67      115.67     14.59 o 
  -6  15   4       34.49       46.34      9.64 o 
  -5  15   4       20.41       16.66     14.99 o 
  -4  15   4      215.03      237.32     20.15 o 
  -3  15   4      186.88      191.95     11.95 o 
  -2  15   4      296.16      258.85     13.36 o 
  -1  15   4        7.09       10.07      2.81 o 
   0  15   4       25.17       24.87      4.72 o 
   1  15   4       10.43       10.26      4.62 o 
   2  15   4       47.17       59.82      7.43 o 
   3  15   4       41.41       39.06     10.08 o 
   4  15   4       99.43       94.61     10.73 o 
   5  15   4        2.22        1.62      4.67 o 
   6  15   4        5.33       -5.21      4.83 o 
  -7  16   4       65.62       54.16     11.10 o 
  -6  16   4       22.12       23.62      7.96 o 
  -5  16   4        0.90        1.23      4.72 o 
  -4  16   4      380.59      413.92     32.68 o 
  -3  16   4      735.69      782.80     22.79 o 
  -2  16   4      896.74      912.88     28.22 o 
  -1  16   4      450.04      447.12     13.78 o 
   0  16   4       25.75       21.17      4.89 o 
   1  16   4      159.73      138.61     13.24 o 
   2  16   4      491.21      486.14     33.04 o 
   3  16   4       26.80       25.82      6.17 o 
   4  16   4       40.06       38.89     11.00 o 
   5  16   4        0.47        6.74      5.77 o 
   6  16   4        2.08        2.06      5.62 o 
  -7  17   4       37.58       17.94      8.51 o 
  -6  17   4       16.67       19.16      7.57 o 
  -5  17   4       13.79       15.33      6.24 o 
  -4  17   4        2.31        1.81      4.61 o 
  -3  17   4      948.73     1033.10     24.11 o 
  -2  17   4       31.12       29.20      8.35 o 
  -1  17   4      356.46      346.30     12.84 o 
   0  17   4      738.03      725.63     20.82 o 
   1  17   4      395.36      353.17     20.14 o 
   2  17   4       13.86        2.43      5.54 o 
   3  17   4       13.54       12.55      6.71 o 
   4  17   4        5.27        5.29      5.16 o 
   5  17   4        0.00       14.48      6.35 o 
   6  17   4       43.49       34.02      9.48 o 
  -6  18   4       27.60       15.93      8.05 o 
  -5  18   4       78.31       60.91     10.31 o 
  -4  18   4       59.92       73.78     10.37 o 
  -3  18   4       30.43       22.09      5.90 o 
  -2  18   4       15.10       17.09      5.44 o 
  -1  18   4      231.38      258.68     11.96 o 
   0  18   4      437.33      466.66     17.04 o 
   1  18   4       67.64       87.58     12.23 o 
   2  18   4       12.20        6.22      5.77 o 
   3  18   4      186.09      228.84     19.10 o 
   4  18   4      216.24      247.88     16.59 o 
   5  18   4       84.04       76.96     11.61 o 
   6  18   4       52.07       58.61     11.16 o 
  -6  19   4      137.84      135.16     15.23 o 
  -5  19   4       12.88        3.98      6.29 o 
  -4  19   4       28.57       11.88      6.27 o 
  -3  19   4      298.90      326.07     18.65 o 
  -2  19   4        1.88        5.56      4.07 o 
  -1  19   4      398.53      405.49     17.52 o 
   0  19   4      582.95      581.65     19.75 o 
   1  19   4       64.08       61.52     10.55 o 
   2  19   4       12.63       16.53      7.38 o 
   3  19   4       54.78       49.47     12.28 o 
   4  19   4      187.53      213.70     49.81 o 
   5  19   4       15.33       12.53      6.92 o 
  -6  20   4        0.33        0.72      6.04 o 
  -5  20   4        0.34       -5.19      5.52 o 
  -4  20   4       69.99       86.42     11.60 o 
  -3  20   4        5.14        3.30      4.73 o 
  -2  20   4      264.67      282.10     21.51 o 
  -1  20   4      353.17      357.53     17.36 o 
   0  20   4       27.60       15.11      7.23 o 
   1  20   4       59.09       64.87     11.26 o 
   2  20   4      287.49      337.99     22.47 o 
   3  20   4      233.68      232.77     20.68 o 
   4  20   4        0.87       -3.62      6.58 o 
   5  20   4        7.51       -1.24     15.29 o 
  -5  21   4       26.17       24.97      8.24 o 
  -4  21   4        0.50        0.86      5.56 o 
  -3  21   4       14.66        3.22      5.39 o 
  -2  21   4       58.53       49.79      8.31 o 
  -1  21   4        0.11       -2.63      4.18 o 
   0  21   4        1.51        4.37      5.61 o 
   1  21   4       16.70        2.38      6.04 o 
   2  21   4      293.40      342.39     23.31 o 
   3  21   4        0.04        5.44      9.40 o 
   4  21   4       95.81       98.54     41.14 o 
   5  21   4       39.47       54.48     14.08 o 
  -5  22   4        1.65        0.67      7.13 o 
  -4  22   4       37.65       32.18      8.96 o 
  -3  22   4       13.25       12.45      6.67 o 
  -2  22   4        9.09       -2.07      5.93 o 
  -1  22   4       29.61       34.40      9.55 o 
   0  22   4      114.79      104.36     14.70 o 
   1  22   4      418.57      455.37     25.73 o 
   2  22   4      247.44      272.40     28.05 o 
   3  22   4        9.80        8.70     10.73 o 
   4  22   4      164.12      203.53     22.21 o 
  -5  23   4        6.12       -0.41      6.96 o 
  -4  23   4       20.46       14.49      8.05 o 
  -3  23   4        7.99        5.95      6.51 o 
  -2  23   4        2.83       -1.11      7.19 o 
  -1  23   4       32.51       30.07      7.01 o 
   0  23   4        3.15        0.39      6.64 o 
   1  23   4       68.46       65.23     12.83 o 
   2  23   4        3.72        4.71      7.34 o 
   3  23   4       14.81        8.62      8.67 o 
   4  23   4      183.53      196.32     22.31 o 
  -4  24   4        0.00       -4.20      8.28 o 
  -3  24   4       16.64       11.49     12.47 o 
  -2  24   4        4.34       -1.25      7.79 o 
  -1  24   4       78.79       55.08     14.68 o 
   0  24   4       29.66       16.70     14.40 o 
   1  24   4        6.89        2.37      7.31 o 
   2  24   4        5.29       15.83      9.55 o 
   3  24   4       19.72       32.69     11.95 o 
  -3  25   4       23.89       21.93      9.51 o 
  -2  25   4        7.87        7.93      7.27 o 
  -1  25   4       21.28       12.19      7.77 o 
   0  25   4       48.69       33.77     16.24 o 
   1  25   4      175.59      161.42     23.06 o 
   2  25   4       33.41       18.97     10.39 o 
   3  25   4        5.84       -2.48      8.39 o 
  -3  26   4        7.30       -5.06      7.65 o 
  -2  26   4        7.86       -2.48      6.48 o 
  -1  26   4       17.93       13.22     13.35 o 
   0  26   4        6.28       -4.04     12.39 o 
   1  26   4       55.41       75.79     20.11 o 
   2  26   4       10.83       -2.39      8.32 o 
  -1  27   4        9.01       -5.98     12.53 o 
   0  27   4        2.00        8.98     12.85 o 
   1  27   4       37.44       44.35     19.60 o 
  -7   0   5      231.48      195.24     18.21 o 
  -5   0   5       45.84       49.37      8.28 o 
  -3   0   5     2275.67     2272.92     36.21 o 
  -1   0   5       66.93       70.14      9.97 o 
   1   0   5      664.92      643.24     18.43 o 
   3   0   5       68.39       49.16      7.71 o 
   5   0   5      105.38       84.46     16.41 o 
   7   0   5        3.85        5.13     10.95 o 
  -8   1   5        5.09        5.75      9.12 o 
  -7   1   5       41.75       36.92      6.67 o 
  -6   1   5        0.44        1.97      4.00 o 
  -5   1   5       10.09        7.52      3.40 o 
  -4   1   5        9.75        5.40      2.30 o 
  -3   1   5       18.40       22.94      4.83 o 
  -2   1   5      362.57      363.28      9.77 o 
  -1   1   5     1478.38     1560.90     18.85 o 
   0   1   5       14.51       17.54      2.59 o 
   1   1   5     1412.36     1375.77     20.05 o 
   2   1   5       42.46       40.67      4.19 o 
   3   1   5       13.58       18.11      3.40 o 
   4   1   5      290.31      322.97     11.10 o 
   5   1   5        0.12        1.28      4.44 o 
   6   1   5        3.93       10.90      5.75 o 
   7   1   5       97.89      102.89     15.82 o 
   8   1   5        2.41       -2.14      8.49 o 
  -8   2   5       28.78       16.87     14.50 o 
  -7   2   5       26.86       18.18      6.91 o 
  -6   2   5       25.00       27.87      7.65 o 
  -5   2   5      185.97      189.64     10.20 o 
  -4   2   5      390.20      411.63     10.81 o 
  -3   2   5      571.30      609.60     13.32 o 
  -2   2   5       69.68       65.87      5.18 o 
  -1   2   5     5007.09     5041.03     53.82 o 
   0   2   5     3108.88     3244.65     33.56 o 
   1   2   5      325.92      328.80      9.67 o 
   2   2   5     1180.50     1322.27     20.81 o 
   3   2   5      341.03      319.32     12.65 o 
   4   2   5      391.65      407.25     15.88 o 
   5   2   5       42.89       57.67     14.47 o 
   6   2   5        2.12       -1.45      4.65 o 
   7   2   5        3.56        5.30      7.01 o 
   8   2   5        1.86       -0.13      7.83 o 
  -8   3   5       30.63       24.10     16.37 o 
  -7   3   5        1.04        4.95      6.97 o 
  -6   3   5        4.73        8.15      4.06 o 
  -5   3   5        8.81       12.49      3.76 o 
  -4   3   5      183.72      183.74     10.45 o 
  -3   3   5       23.98       23.60      3.74 o 
  -2   3   5      390.91      436.23     12.34 o 
  -1   3   5      127.91      124.05      8.86 o 
   0   3   5       59.50       70.37      6.20 o 
   1   3   5      240.92      219.11     10.22 o 
   2   3   5      995.04     1083.72     18.60 o 
   3   3   5      719.86      777.82     16.32 o 
   4   3   5      113.75      120.69     12.41 o 
   5   3   5       11.02       21.29      6.61 o 
   6   3   5        7.78        2.59      5.73 o 
   7   3   5       15.75       17.20      8.52 o 
   8   3   5       16.69       24.12     17.54 o 
  -8   4   5       35.26       54.76     12.45 o 
  -7   4   5       87.15       86.52     13.80 o 
  -6   4   5       21.85       16.79      5.66 o 
  -5   4   5      149.05      158.58      8.31 o 
  -4   4   5       83.72       84.37      5.84 o 
  -3   4   5      235.36      267.66      9.04 o 
  -2   4   5      212.94      264.26      9.98 o 
  -1   4   5      236.83      251.03     12.81 o 
   0   4   5      669.93      790.98     13.88 o 
   1   4   5        7.57       11.49      2.58 o 
   2   4   5        0.46        2.37      1.97 o 
   3   4   5       28.99       28.82      4.37 o 
   4   4   5        4.36        2.66      3.78 o 
   5   4   5        3.48       -4.52      3.68 o 
   6   4   5       46.23       54.72     10.52 o 
   7   4   5        5.33       14.26      8.02 o 
  -8   5   5       47.49       34.50     11.21 o 
  -7   5   5        3.52        3.01      6.89 o 
  -6   5   5       37.67       43.32      8.30 o 
  -5   5   5       74.92       81.50      6.56 o 
  -4   5   5        2.34        2.52      2.26 o 
  -3   5   5      262.73      290.80      9.30 o 
  -2   5   5     2113.89     2276.70     33.61 o 
  -1   5   5     1346.39     1475.35     18.51 o 
   0   5   5       93.06      108.89      7.30 o 
   1   5   5     1930.03     2037.46     26.37 o 
   2   5   5       25.21       22.82      3.59 o 
   3   5   5        0.28        2.34      2.58 o 
   4   5   5        0.00        0.18      3.78 o 
   5   5   5        0.06        7.13      4.91 o 
   6   5   5      124.11      117.82     15.13 o 
   7   5   5       10.20        7.02      7.44 o 
  -8   6   5        1.34       -1.13     10.44 o 
  -7   6   5       76.90       45.43     14.58 o 
  -6   6   5        3.33        2.02      6.23 o 
  -5   6   5      342.09      392.00     19.34 o 
  -4   6   5      306.93      340.97     12.41 o 
  -3   6   5       24.36       21.70      3.41 o 
  -2   6   5     1236.73     1315.09     24.74 o 
  -1   6   5       94.07       88.85      4.46 o 
   0   6   5     2025.37     2104.22     25.95 o 
   1   6   5      201.70      238.39      8.87 o 
   2   6   5     2064.87     2024.59     49.90 o 
   3   6   5       39.52       32.12      6.78 o 
   4   6   5       30.71       45.06     16.46 o 
   5   6   5        0.01        4.77      4.97 o 
   6   6   5       74.18       46.87     10.73 o 
   7   6   5        0.38        0.38      7.15 o 
  -8   7   5        6.03       -6.25      8.50 o 
  -7   7   5        4.17        6.85      7.74 o 
  -6   7   5       54.93       58.11      8.93 o 
  -5   7   5        9.79        9.63      5.46 o 
  -4   7   5      519.44      536.35     18.51 o 
  -3   7   5        0.20        2.65      2.38 o 
  -2   7   5      280.16      352.83     14.05 o 
  -1   7   5      260.07      259.78      7.42 o 
   0   7   5      223.02      223.91      7.93 o 
   1   7   5      438.90      498.61     12.16 o 
   2   7   5      116.21      127.75      7.73 o 
   3   7   5      103.31       90.63     10.49 o 
   4   7   5      257.28      250.24     17.15 o 
   5   7   5       24.69       22.21     12.64 o 
   6   7   5      120.36      144.62     26.25 o 
   7   7   5        1.51        3.72      7.01 o 
  -8   8   5        7.45       15.42      9.16 o 
  -7   8   5        0.26       -1.12      6.77 o 
  -6   8   5       63.65       52.77     14.30 o 
  -5   8   5       25.24       38.53      5.82 o 
  -4   8   5       33.99       35.08      6.17 o 
  -3   8   5      402.50      424.86     14.98 o 
  -2   8   5       19.96       36.82      5.28 o 
  -1   8   5       17.74       17.49      4.93 o 
   0   8   5        0.33       -2.28      1.65 o 
   1   8   5       99.59      109.79      7.03 o 
   2   8   5      540.58      577.54     15.56 o 
   3   8   5       15.82       13.88      5.44 o 
   4   8   5       14.63        4.47      4.44 o 
   5   8   5       18.70       27.27      9.63 o 
   6   8   5       40.35       24.51      9.05 o 
   7   8   5        0.02       -5.02      6.74 o 
  -8   9   5        9.81       11.55      9.28 o 
  -7   9   5        5.18        5.55      7.56 o 
  -6   9   5       35.45       35.43      8.02 o 
  -5   9   5      285.53      286.96     21.30 o 
  -4   9   5       48.56       47.40      7.11 o 
  -3   9   5      268.17      273.29     12.23 o 
  -2   9   5       24.94       21.23      4.45 o 
  -1   9   5      396.46      428.40     14.84 o 
   0   9   5      400.07      443.18     11.47 o 
   1   9   5       11.29        9.98      2.67 o 
   2   9   5      774.08      796.76     18.64 o 
   3   9   5       17.60       17.82      6.13 o 
   4   9   5      131.65      141.15     14.29 o 
   5   9   5       45.85       38.99     19.83 o 
   6   9   5        9.19        2.65      6.74 o 
   7   9   5       47.04       46.96     17.03 o 
  -8  10   5        1.16       13.57     10.25 o 
  -7  10   5      102.33       74.76     14.06 o 
  -6  10   5        3.81        3.88      5.52 o 
  -5  10   5      406.72      451.72     31.94 o 
  -4  10   5       12.60       16.62      4.48 o 
  -3  10   5      569.03      578.61     30.11 o 
  -2  10   5        3.05        2.88      3.67 o 
  -1  10   5      840.75      855.34     16.10 o 
   0  10   5      483.15      467.02     12.15 o 
   1  10   5      128.50      125.52     10.32 o 
   2  10   5      494.38      498.51     22.88 o 
   3  10   5      163.47      176.68     14.50 o 
   4  10   5      250.83      320.95     40.58 o 
   5  10   5       14.12       17.04     13.55 o 
   6  10   5       52.80       72.11     31.39 o 
   7  10   5       58.32       59.79     13.61 o 
  -8  11   5        2.49        7.66      8.97 o 
  -7  11   5        8.13       -2.31      7.17 o 
  -6  11   5        0.34        0.24      5.18 o 
  -5  11   5       55.29       33.95      9.34 o 
  -4  11   5       56.79       59.73      7.96 o 
  -3  11   5      881.77      823.51     21.75 o 
  -2  11   5      161.61      169.81     16.30 o 
  -1  11   5      185.99      197.77      8.24 o 
   0  11   5       43.85       43.17      4.63 o 
   1  11   5       47.19       48.18      5.70 o 
   2  11   5        0.30       -6.49      5.08 o 
   3  11   5      109.01      111.77     12.41 o 
   4  11   5        2.98       -1.43      4.69 o 
   5  11   5        2.67       -2.51      5.32 o 
   6  11   5       68.61       61.97     12.35 o 
   7  11   5        0.39        8.35      7.84 o 
  -7  12   5        0.09        0.04      6.30 o 
  -6  12   5        6.49        2.19      5.51 o 
  -5  12   5       69.47       70.06     10.13 o 
  -4  12   5       52.41       46.49      6.35 o 
  -3  12   5      238.79      226.55     12.38 o 
  -2  12   5      795.05      826.90     22.06 o 
  -1  12   5      123.27      124.39      7.80 o 
   0  12   5        6.77        5.34      2.67 o 
   1  12   5      402.90      415.37     13.90 o 
   2  12   5       63.48       51.38     15.52 o 
   3  12   5       17.10       11.33      5.79 o 
   4  12   5      153.94      164.27     13.07 o 
   5  12   5      476.25      541.53     27.14 o 
   6  12   5       11.60        9.94      6.31 o 
   7  12   5        0.13       -2.62      7.36 o 
  -7  13   5        6.23       10.50      7.19 o 
  -6  13   5       34.61       30.58     12.00 o 
  -5  13   5      838.85      942.44     43.17 o 
  -4  13   5       67.60       70.73      7.57 o 
  -3  13   5      718.92      745.68     21.55 o 
  -2  13   5      551.30      538.12     22.53 o 
  -1  13   5      197.26      203.86     11.73 o 
   0  13   5      359.82      346.62     13.13 o 
   1  13   5      286.35      282.58     12.19 o 
   2  13   5       14.03       12.33      5.07 o 
   3  13   5       44.04       49.40      7.53 o 
   4  13   5       73.82       75.03     12.19 o 
   5  13   5      280.33      326.10     18.72 o 
   6  13   5       30.21       33.88      9.00 o 
   7  13   5        6.19       11.74      9.69 o 
  -7  14   5       42.64       30.78      9.74 o 
  -6  14   5        8.64        6.75      6.55 o 
  -5  14   5      264.99      298.34     20.15 o 
  -4  14   5      325.82      381.40     15.30 o 
  -3  14   5       60.49       51.38      7.34 o 
  -2  14   5      236.41      219.02     12.62 o 
  -1  14   5      414.67      416.48     15.83 o 
   0  14   5      133.43      135.64      8.35 o 
   1  14   5        0.03        2.56      2.76 o 
   2  14   5      557.98      621.83     57.23 o 
   3  14   5        8.07        3.77      4.50 o 
   4  14   5      200.41      189.73     14.17 o 
   5  14   5       22.31       20.56      6.77 o 
   6  14   5        0.48        2.81      6.27 o 
  -7  15   5       48.44       49.48     17.34 o 
  -6  15   5       11.47        4.16      8.02 o 
  -5  15   5       27.82       38.10      8.07 o 
  -4  15   5      197.51      212.82     15.30 o 
  -3  15   5       31.62       23.05      5.82 o 
  -2  15   5      367.87      381.11     15.89 o 
  -1  15   5      432.19      458.19     17.10 o 
   0  15   5      111.65      122.60      8.57 o 
   1  15   5        5.12        1.54      4.16 o 
   2  15   5       20.52        4.61      4.76 o 
   3  15   5      389.75      424.27     26.92 o 
   4  15   5      191.37      204.66     14.95 o 
   5  15   5        3.68        1.73      5.06 o 
   6  15   5        1.86       12.48      7.13 o 
  -7  16   5       10.91        1.76      7.53 o 
  -6  16   5      111.41      133.37     14.70 o 
  -5  16   5       44.47       43.27      8.63 o 
  -4  16   5       31.17       31.32      8.81 o 
  -3  16   5       73.45       86.05     10.56 o 
  -2  16   5       28.07       24.41      5.77 o 
  -1  16   5      460.37      478.60     18.08 o 
   0  16   5      149.47      164.64     12.99 o 
   1  16   5       72.98      104.76     12.01 o 
   2  16   5       73.30       66.53     10.54 o 
   3  16   5       59.30       57.94     10.79 o 
   4  16   5       15.35       21.83      6.51 o 
   5  16   5        1.15        1.39      5.21 o 
   6  16   5        1.95        5.51      6.24 o 
  -6  17   5       85.37       80.99     12.55 o 
  -5  17   5        2.04       -0.95      5.49 o 
  -4  17   5      291.94      325.31     18.78 o 
  -3  17   5        0.52       -1.66      3.73 o 
  -2  17   5      221.37      215.30     13.58 o 
  -1  17   5       29.70       30.62      6.29 o 
   0  17   5      419.57      414.84     14.17 o 
   1  17   5      372.74      393.41     20.69 o 
   2  17   5      208.17      184.57     16.41 o 
   3  17   5       58.03       77.27     19.80 o 
   4  17   5      148.22      144.67     17.41 o 
   5  17   5       11.78        6.20      5.66 o 
   6  17   5        6.90        7.39      6.92 o 
  -6  18   5       74.31       69.44     20.14 o 
  -5  18   5       81.20       68.66     13.84 o 
  -4  18   5      107.43       91.28     11.92 o 
  -3  18   5      108.38      122.64     13.52 o 
  -2  18   5       60.22       56.61      8.46 o 
  -1  18   5       92.35       78.22      9.33 o 
   0  18   5      720.23      788.36     24.79 o 
   1  18   5        7.83        8.61      5.93 o 
   2  18   5      641.72      633.73     27.37 o 
   3  18   5      145.51      151.37     17.06 o 
   4  18   5       23.77       20.75     15.83 o 
   5  18   5        2.28        1.02      8.12 o 
  -6  19   5       39.70       43.85     10.30 o 
  -5  19   5       97.63       94.62     12.96 o 
  -4  19   5       10.17        3.99      5.81 o 
  -3  19   5        0.08        4.47      6.90 o 
  -2  19   5      219.06      217.46     14.37 o 
  -1  19   5        0.23        1.98      4.14 o 
   0  19   5       47.86       51.41     10.01 o 
   1  19   5       28.83       27.09      7.84 o 
   2  19   5      114.52      117.87     14.87 o 
   3  19   5       17.09       11.89      7.38 o 
   4  19   5      185.02      237.33     22.11 o 
   5  19   5       34.67       12.79      9.32 o 
  -5  20   5        0.00        2.48      6.15 o 
  -4  20   5       22.49       22.73      9.10 o 
  -3  20   5       35.26       33.36      9.63 o 
  -2  20   5       80.37       83.86     10.32 o 
  -1  20   5      238.25      248.02     15.55 o 
   0  20   5       55.66       39.26     13.32 o 
   1  20   5       11.99        3.45      5.31 o 
   2  20   5       60.30       44.84     10.92 o 
   3  20   5       23.18       17.34      9.10 o 
   4  20   5       62.04       77.04     14.48 o 
   5  20   5       13.54       16.00     10.03 o 
  -5  21   5       87.85       76.26     17.68 o 
  -4  21   5       12.42        9.78      6.82 o 
  -3  21   5        8.10       -1.14      6.67 o 
  -2  21   5       22.96       14.16      6.01 o 
  -1  21   5      196.47      208.09     14.99 o 
   0  21   5      183.70      168.24     26.05 o 
   1  21   5      233.13      301.72     22.41 o 
   2  21   5      103.06      110.08     30.45 o 
   3  21   5        3.21        4.56      7.21 o 
   4  21   5        2.46       10.08      8.60 o 
  -5  22   5       66.02       43.79     11.00 o 
  -4  22   5       24.73       11.64      7.53 o 
  -3  22   5        0.22       10.55      7.39 o 
  -2  22   5      121.19      132.17     15.93 o 
  -1  22   5        5.55        4.63      5.16 o 
   0  22   5       16.02        4.44      8.94 o 
   1  22   5       24.69       28.18      8.60 o 
   2  22   5        0.59       -6.13      6.89 o 
   3  22   5       14.20       10.72      9.03 o 
   4  22   5       14.27        8.86      8.57 o 
  -4  23   5        0.93       -7.62      6.91 o 
  -3  23   5       88.62      123.99     14.56 o 
  -2  23   5      199.07      164.40     19.35 o 
  -1  23   5        4.61        4.85      5.71 o 
   0  23   5       18.03       26.43     12.56 o 
   1  23   5       48.39       58.46     18.78 o 
   2  23   5       13.15        8.59      8.33 o 
   3  23   5       53.66       43.34     12.29 o 
  -4  24   5       37.51       23.16     11.08 o 
  -3  24   5       13.61        9.99      7.04 o 
  -2  24   5        2.62       13.45      8.96 o 
  -1  24   5       20.01       18.87      7.86 o 
   0  24   5       26.29       55.57     17.72 o 
   1  24   5        0.00        1.61      9.60 o 
   2  24   5       20.34       -1.63      8.14 o 
   3  24   5        0.04      -10.93      7.29 o 
  -3  25   5       28.03       15.53      7.90 o 
  -2  25   5        8.34       10.93     10.96 o 
  -1  25   5        7.48        9.10      7.08 o 
   0  25   5      194.83      193.92     31.09 o 
   1  25   5        3.75        5.52     13.18 o 
   2  25   5        2.66        3.67      8.76 o 
  -2  26   5        1.02       11.90     12.30 o 
  -1  26   5        0.69        7.30      6.13 o 
   0  26   5        6.95        2.50      6.03 o 
   1  26   5       13.58        7.82     14.53 o 
  -6   0   6      314.22      354.20     51.66 o 
  -4   0   6       83.03       94.96     10.94 o 
  -2   0   6      867.41      748.37     16.69 o 
   0   0   6      195.16      191.98     10.16 o 
   2   0   6      381.26      413.30     16.60 o 
   4   0   6      707.19      759.50     51.95 o 
   6   0   6      259.50      206.03     26.69 o 
  -8   1   6       47.92       14.50     14.30 o 
  -7   1   6        1.64        5.32      4.93 o 
  -6   1   6        0.04        1.60      3.91 o 
  -5   1   6       37.31       34.21      6.89 o 
  -4   1   6      545.86      541.12     15.44 o 
  -3   1   6       59.29       57.30     12.51 o 
  -2   1   6        6.89        5.99      2.44 o 
  -1   1   6      490.48      459.51      9.85 o 
   0   1   6       61.08       61.23      4.60 o 
   1   1   6      696.16      769.06     15.58 o 
   2   1   6      376.90      375.34     11.19 o 
   3   1   6      148.11      141.74      7.96 o 
   4   1   6       22.42       14.24      4.65 o 
   5   1   6        1.49       -3.95      4.14 o 
   6   1   6        1.96       -2.60      4.90 o 
   7   1   6        0.21       -6.60      5.46 o 
  -8   2   6        0.66       -3.16     11.93 o 
  -7   2   6        3.92        6.36      5.69 o 
  -6   2   6       30.76       25.90      5.75 o 
  -5   2   6        0.02       -0.03      3.73 o 
  -4   2   6      200.27      200.18     13.29 o 
  -3   2   6        0.32        1.50      3.52 o 
  -2   2   6        2.94        1.60      2.17 o 
  -1   2   6      543.82      576.41     11.07 o 
   0   2   6     1416.82     1480.52     31.80 o 
   1   2   6      242.99      270.77      9.68 o 
   2   2   6       38.97       26.98      3.88 o 
   3   2   6       62.81       61.63      5.91 o 
   4   2   6      148.00      133.32     10.29 o 
   5   2   6       60.43       46.32      9.42 o 
   6   2   6       29.95       13.71      6.63 o 
   7   2   6       10.54        5.49      8.88 o 
  -8   3   6        9.56        9.95      9.45 o 
  -7   3   6       23.01       15.83      8.88 o 
  -6   3   6      197.72      205.84     17.93 o 
  -5   3   6       52.71       59.44      6.96 o 
  -4   3   6      677.85      717.30     17.81 o 
  -3   3   6       63.26       60.71      6.08 o 
  -2   3   6       98.07      114.34     11.04 o 
  -1   3   6        2.47        1.62      1.55 o 
   0   3   6       17.02       10.27      3.10 o 
   1   3   6      657.22      660.48     14.30 o 
   2   3   6       89.27       85.92      6.33 o 
   3   3   6       66.99       66.28      7.56 o 
   4   3   6        0.00        0.17      3.18 o 
   5   3   6        4.16        3.98      4.91 o 
   6   3   6        0.01       -2.51      5.73 o 
   7   3   6       26.64       26.95      9.53 o 
  -8   4   6       51.22       53.20     13.11 o 
  -7   4   6      362.07      342.76     24.13 o 
  -6   4   6      118.97      111.14     11.50 o 
  -5   4   6      191.27      187.15     14.18 o 
  -4   4   6       34.19       42.78      5.51 o 
  -3   4   6      114.48      123.15      8.52 o 
  -2   4   6     1683.72     1677.64     28.70 o 
  -1   4   6      107.44      106.40      5.93 o 
   0   4   6      734.07      804.01     14.96 o 
   1   4   6       58.37       55.31      6.01 o 
   2   4   6       63.90       78.67      9.44 o 
   3   4   6        0.96       -2.14      2.99 o 
   4   4   6      181.35      175.92     14.51 o 
   5   4   6        0.22        2.40      4.21 o 
   6   4   6       75.47       84.15     13.27 o 
   7   4   6        0.17       -0.92      7.25 o 
  -8   5   6        3.25        4.46      8.26 o 
  -7   5   6       16.97       26.21      9.97 o 
  -6   5   6       49.07       64.00      9.13 o 
  -5   5   6       63.14       63.26     10.70 o 
  -4   5   6      429.49      412.93     13.64 o 
  -3   5   6      650.06      678.72     25.44 o 
  -2   5   6      324.77      329.04     26.25 o 
  -1   5   6      240.20      233.43     15.99 o 
   0   5   6       58.58       57.10      4.68 o 
   1   5   6       81.60       85.60      6.01 o 
   2   5   6      139.69      154.37     10.41 o 
   3   5   6        7.16        6.05      3.22 o 
   4   5   6        0.01        0.21      3.46 o 
   5   5   6       18.81        9.50      4.56 o 
   6   5   6        4.73        0.25      5.33 o 
   7   5   6       73.52      107.31     16.61 o 
  -8   6   6        3.56       -1.05     12.16 o 
  -7   6   6      104.00      145.25     18.23 o 
  -6   6   6       21.04       10.80      5.42 o 
  -5   6   6       13.93       11.74      5.89 o 
  -4   6   6      223.65      234.52     11.25 o 
  -3   6   6      193.89      209.06     10.66 o 
  -2   6   6      383.26      383.51     13.36 o 
  -1   6   6      818.73      892.26     44.33 o 
   0   6   6      110.46      101.57      6.16 o 
   1   6   6        1.75        3.03      2.14 o 
   2   6   6      175.19      158.37     12.75 o 
   3   6   6      165.84      160.22     25.72 o 
   4   6   6       25.59       13.67      4.80 o 
   5   6   6       10.27       16.07      6.94 o 
   6   6   6      136.51      132.12     16.82 o 
   7   6   6        7.87        4.06      7.53 o 
  -8   7   6        4.76        2.50      8.91 o 
  -7   7   6      160.09      185.66     35.87 o 
  -6   7   6        4.86        4.50      6.08 o 
  -5   7   6      287.64      285.50     15.84 o 
  -4   7   6      461.04      483.17     17.12 o 
  -3   7   6        4.62        3.92      3.26 o 
  -2   7   6        0.15       -0.91      2.44 o 
  -1   7   6      775.42      830.76     26.23 o 
   0   7   6      188.51      186.30      7.80 o 
   1   7   6      323.71      349.46     10.84 o 
   2   7   6       92.82      102.47      7.00 o 
   3   7   6       56.43       57.79      7.36 o 
   4   7   6       21.54       21.38     10.32 o 
   5   7   6      110.94      131.86     15.36 o 
   6   7   6        1.37        4.51      5.96 o 
   7   7   6        2.28       -5.04      6.86 o 
  -8   8   6       16.77        1.80      8.36 o 
  -7   8   6        2.68        0.20     11.01 o 
  -6   8   6       93.01       81.79     21.92 o 
  -5   8   6       15.18       13.66      5.01 o 
  -4   8   6       71.88       79.68      8.60 o 
  -3   8   6        0.01        3.22      3.18 o 
  -2   8   6      158.36      177.98     10.31 o 
  -1   8   6      315.60      283.99     12.30 o 
   0   8   6      134.91      156.07      7.42 o 
   1   8   6      262.71      285.80     14.26 o 
   2   8   6      116.16      108.44      9.91 o 
   3   8   6        3.55        9.51      4.24 o 
   4   8   6       33.18       11.17      5.98 o 
   5   8   6      177.50      167.65     17.00 o 
   6   8   6        0.11       -4.47      5.75 o 
   7   8   6       12.58       -0.16      7.64 o 
  -8   9   6        5.06        0.14      8.25 o 
  -7   9   6       36.79       54.16     13.25 o 
  -6   9   6        0.99        4.56      6.47 o 
  -5   9   6      319.53      328.52     14.41 o 
  -4   9   6       17.21       11.52      4.54 o 
  -3   9   6       13.91       15.22      6.08 o 
  -2   9   6       61.39       53.28     11.34 o 
  -1   9   6       10.18       11.48      3.70 o 
   0   9   6      118.96      124.34      7.02 o 
   1   9   6      622.55      608.65     14.88 o 
   2   9   6       43.17       49.28      5.50 o 
   3   9   6       18.95        6.89      8.98 o 
   4   9   6      254.09      251.31     18.19 o 
   5   9   6       54.75       66.14     11.20 o 
   6   9   6        4.23        2.91      6.75 o 
   7   9   6       29.38       24.26     10.29 o 
  -7  10   6        0.01        2.27      8.03 o 
  -6  10   6        6.18        9.68      7.81 o 
  -5  10   6       12.67        7.16      4.53 o 
  -4  10   6        5.03        6.40      3.90 o 
  -3  10   6        6.51        1.98      4.39 o 
  -2  10   6       88.26       86.15      8.51 o 
  -1  10   6      181.97      220.91     11.84 o 
   0  10   6      107.26      110.50     15.96 o 
   1  10   6       71.33       78.55      8.00 o 
   2  10   6      444.97      472.37     17.10 o 
   3  10   6       57.68       80.98     11.45 o 
   4  10   6       51.97       47.74      9.20 o 
   5  10   6        4.50        8.55      5.82 o 
   6  10   6        0.87       10.90      7.57 o 
   7  10   6        6.65        3.95      8.82 o 
  -7  11   6        3.69       -2.32      7.73 o 
  -6  11   6       43.99       42.25     11.35 o 
  -5  11   6       47.45       42.96      8.47 o 
  -4  11   6       89.13       81.45      9.44 o 
  -3  11   6       42.78       32.89      5.94 o 
  -2  11   6       47.72       46.48      6.70 o 
  -1  11   6       78.51       80.17     15.51 o 
   0  11   6      359.65      356.64     11.41 o 
   1  11   6       25.80       27.05      5.34 o 
   2  11   6      406.24      394.82     26.43 o 
   3  11   6      265.95      270.15     29.77 o 
   4  11   6        4.43        3.64      8.75 o 
   5  11   6        1.02        0.84      4.82 o 
   6  11   6      110.17      103.29     16.05 o 
  -7  12   6       28.05       38.65     12.21 o 
  -6  12   6      110.81       84.78     14.75 o 
  -5  12   6       85.72       96.17     11.64 o 
  -4  12   6       69.21       56.86      8.11 o 
  -3  12   6        0.25        1.58      3.55 o 
  -2  12   6        5.14        7.72      3.90 o 
  -1  12   6      301.95      292.30     14.05 o 
   0  12   6       37.78       36.06      6.70 o 
   1  12   6      126.18      124.48      8.13 o 
   2  12   6       98.79       95.97     11.42 o 
   3  12   6       10.76       15.51      6.13 o 
   4  12   6      243.38      228.67     19.16 o 
   5  12   6       11.27       14.67      8.86 o 
   6  12   6       14.63       22.26      9.74 o 
  -7  13   6        3.65        2.12      7.00 o 
  -6  13   6        4.53       11.07      7.24 o 
  -5  13   6       17.61       12.86      6.54 o 
  -4  13   6      134.02      116.97     18.54 o 
  -3  13   6       23.07       26.27     12.56 o 
  -2  13   6        7.39        8.97      4.00 o 
  -1  13   6      103.83       86.81      9.05 o 
   0  13   6      356.88      321.99     16.40 o 
   1  13   6      943.12     1028.23     21.50 o 
   2  13   6      118.94       95.89     11.47 o 
   3  13   6       38.29       32.98      7.94 o 
   4  13   6        6.42       11.49      6.54 o 
   5  13   6       80.04       46.68     14.72 o 
   6  13   6       19.52       23.15      9.10 o 
  -7  14   6       29.47       18.26     10.30 o 
  -6  14   6       30.38       14.89     11.73 o 
  -5  14   6       87.11       75.89     13.70 o 
  -4  14   6       59.03       41.72      8.25 o 
  -3  14   6      287.10      304.37     15.54 o 
  -2  14   6      179.81      200.58     12.92 o 
  -1  14   6       72.22       78.82     23.69 o 
   0  14   6      594.25      597.72     21.43 o 
   1  14   6      135.90      161.55     18.67 o 
   2  14   6        2.23        3.66     17.72 o 
   3  14   6      408.72      440.74     23.15 o 
   4  14   6       70.66       62.35     11.48 o 
   5  14   6       19.63        7.54      8.01 o 
   6  14   6        6.66       10.64      9.11 o 
  -7  15   6        1.02        1.52      8.97 o 
  -6  15   6        0.38       -1.60      6.21 o 
  -5  15   6      229.92      233.27     26.65 o 
  -4  15   6       55.15       61.81      7.64 o 
  -3  15   6      147.95      134.60     16.56 o 
  -2  15   6      230.14      199.48     23.75 o 
  -1  15   6      107.28      106.61     19.49 o 
   0  15   6        3.11        1.23      3.48 o 
   1  15   6       36.60       25.23      6.10 o 
   2  15   6      132.87      139.92     14.37 o 
   3  15   6       52.39       78.04     12.15 o 
   4  15   6       67.95       68.28     12.02 o 
   5  15   6       10.57        0.31      6.40 o 
   6  15   6        6.31       -5.83      7.25 o 
  -6  16   6       16.01       15.34      7.69 o 
  -5  16   6        2.80       -1.95      4.98 o 
  -4  16   6        0.29        2.34      5.09 o 
  -3  16   6      161.24      148.05     12.58 o 
  -2  16   6      404.17      388.05     22.32 o 
  -1  16   6      415.93      426.91     24.79 o 
   0  16   6      111.30      132.07     15.73 o 
   1  16   6      235.53      245.97     26.07 o 
   2  16   6      145.42      183.72     20.53 o 
   3  16   6       52.39       70.65     21.67 o 
   4  16   6       59.22       46.72     17.07 o 
   5  16   6       31.67       12.32      8.85 o 
  -6  17   6        2.31        6.64      6.57 o 
  -5  17   6      393.46      385.58     22.08 o 
  -4  17   6       84.22       96.52     12.24 o 
  -3  17   6       80.69       74.23      9.80 o 
  -2  17   6       77.32       71.23      9.23 o 
  -1  17   6        1.28       -2.13      3.48 o 
   0  17   6        7.18        6.47      4.31 o 
   1  17   6      664.96      733.70     31.20 o 
   2  17   6      288.21      299.42     30.89 o 
   3  17   6        4.14        7.93      6.57 o 
   4  17   6        0.44       -2.08      9.14 o 
   5  17   6       48.59       24.91     18.73 o 
  -6  18   6       39.96       21.55     10.98 o 
  -5  18   6       66.08       53.56     18.31 o 
  -4  18   6      178.85      192.44     16.50 o 
  -3  18   6       11.30        7.26      4.69 o 
  -2  18   6       63.95       57.00     10.57 o 
  -1  18   6        0.02       -0.57      4.15 o 
   0  18   6      100.48      114.63     11.35 o 
   1  18   6      338.03      383.39     24.83 o 
   2  18   6       10.68        6.84      5.97 o 
   3  18   6       26.59       21.07      8.77 o 
   4  18   6        1.06       -0.62      8.81 o 
   5  18   6        1.35        9.69      9.50 o 
  -5  19   6        2.00        7.49      7.36 o 
  -4  19   6      210.38      218.51     17.90 o 
  -3  19   6       20.61       24.86      6.90 o 
  -2  19   6        5.53        7.78      4.83 o 
  -1  19   6      275.02      341.75     26.14 o 
   0  19   6        2.31        9.18      6.61 o 
   1  19   6      133.56      163.54     25.36 o 
   2  19   6      121.86      132.78     15.73 o 
   3  19   6       14.75        0.03      9.50 o 
   4  19   6       11.02       11.03      8.79 o 
   5  19   6       43.88       46.61     12.81 o 
  -5  20   6        1.34       -5.13      6.06 o 
  -4  20   6        6.21       -0.10      6.07 o 
  -3  20   6       28.92       24.77     16.37 o 
  -2  20   6       12.99        6.90      5.18 o 
  -1  20   6        2.12       -1.64      4.31 o 
   0  20   6      103.57       99.82     14.34 o 
   1  20   6       78.14       27.85     12.59 o 
   2  20   6       44.66       45.11     10.22 o 
   3  20   6        6.49        4.23      7.93 o 
   4  20   6       75.18       85.12     18.53 o 
  -5  21   6       64.01       90.10     24.98 o 
  -4  21   6       27.78       30.48      9.18 o 
  -3  21   6       19.00       29.91     10.01 o 
  -2  21   6       24.51       30.65      7.31 o 
  -1  21   6       23.15       21.49      6.99 o 
   0  21   6      231.78      241.15     31.92 o 
   1  21   6       54.42       23.15     12.00 o 
   2  21   6       20.46        7.83     10.88 o 
   3  21   6        7.16        7.59      8.31 o 
   4  21   6       39.27       48.01     12.84 o 
  -4  22   6        1.58       12.71      7.72 o 
  -3  22   6       44.94       30.27     11.69 o 
  -2  22   6        1.35        0.59      5.03 o 
  -1  22   6        1.49       -3.07      5.02 o 
   0  22   6        3.86       -1.86      5.87 o 
   1  22   6       18.36       14.33     11.61 o 
   2  22   6        1.86       -6.54      7.82 o 
   3  22   6       36.46       34.43     19.84 o 
  -4  23   6       27.52       31.36     18.14 o 
  -3  23   6       16.79       14.65      9.78 o 
  -2  23   6       98.47       90.88     11.70 o 
  -1  23   6       10.67        4.93      9.21 o 
   0  23   6       75.90       94.45     17.26 o 
   1  23   6       37.78       10.72     10.82 o 
   2  23   6        2.01       -6.15      9.07 o 
   3  23   6        4.79        0.37      8.65 o 
  -3  24   6       77.80      106.69     51.91 o 
  -2  24   6        0.69       -5.62      7.56 o 
  -1  24   6       28.66       12.18      7.66 o 
   0  24   6        0.06       14.56      8.13 o 
   1  24   6        2.63       -0.25      6.20 o 
   2  24   6        6.86       -5.72     10.09 o 
  -2  25   6       17.31       14.15      9.83 o 
  -1  25   6        0.62        2.99      6.60 o 
   0  25   6        0.25        7.53      7.52 o 
   1  25   6        6.99        2.58      6.77 o 
  -7   0   7       46.41        8.32     11.02 o 
  -5   0   7      584.72      657.84     27.26 o 
  -3   0   7       77.21       76.30     14.40 o 
  -1   0   7        7.33        5.01      2.91 o 
   1   0   7       87.80       94.99      9.46 o 
   3   0   7      315.82      331.98     20.91 o 
   5   0   7       34.21        2.70      8.81 o 
   7   0   7       14.77       -2.24      9.17 o 
  -7   1   7        0.63        4.88      5.69 o 
  -6   1   7      125.72      131.06     16.55 o 
  -5   1   7      408.07      439.27     15.97 o 
  -4   1   7       15.45       18.20      4.36 o 
  -3   1   7      605.03      615.00     35.00 o 
  -2   1   7        0.65       -0.10      4.73 o 
  -1   1   7      196.97      190.46     10.58 o 
   0   1   7      198.01      179.21      8.77 o 
   1   1   7       73.04       62.13      5.54 o 
   2   1   7      267.62      298.99     10.82 o 
   3   1   7      156.72      150.88      9.15 o 
   4   1   7      250.23      230.63     13.21 o 
   5   1   7        0.00        7.98      5.94 o 
   6   1   7       27.60       30.64     28.18 o 
   7   1   7       29.82       12.91      8.49 o 
  -8   2   7      109.57      135.63     30.40 o 
  -7   2   7        3.39        6.50      6.27 o 
  -6   2   7       36.90       27.76      8.68 o 
  -5   2   7       77.71       91.03      8.59 o 
  -4   2   7       20.95       17.57      5.07 o 
  -3   2   7      269.23      290.24     19.52 o 
  -2   2   7      591.60      584.85     22.94 o 
  -1   2   7      598.26      625.29     16.54 o 
   0   2   7      247.03      254.92      9.03 o 
   1   2   7      646.54      637.43     15.00 o 
   2   2   7      159.70      150.35     11.25 o 
   3   2   7      432.07      464.65     17.21 o 
   4   2   7       43.58       36.37      9.27 o 
   5   2   7       36.67       23.12      7.77 o 
   6   2   7      112.08      113.02     15.86 o 
   7   2   7        0.00        1.56      6.48 o 
  -8   3   7        9.80        8.17     10.09 o 
  -7   3   7      215.33      250.81     25.43 o 
  -6   3   7      489.90      613.21     23.07 o 
  -5   3   7      488.34      526.01     20.33 o 
  -4   3   7        8.32        5.89      5.84 o 
  -3   3   7        0.02        3.42      5.69 o 
  -2   3   7      389.47      351.66     17.82 o 
  -1   3   7        3.43        9.78      3.25 o 
   0   3   7     1218.60     1297.04     20.94 o 
   1   3   7       16.07       12.07      3.87 o 
   2   3   7      880.06      866.16     18.64 o 
   3   3   7       47.57       46.98      5.72 o 
   4   3   7       56.69       50.58      7.38 o 
   5   3   7        1.85        2.41      4.64 o 
   6   3   7       38.49       25.22      8.64 o 
   7   3   7        0.35       -5.53      5.51 o 
  -8   4   7        0.80        3.58      9.44 o 
  -7   4   7       18.44       23.13      9.44 o 
  -6   4   7       27.72       35.72      7.79 o 
  -5   4   7        0.09        2.00      4.63 o 
  -4   4   7      237.52      204.67     16.29 o 
  -3   4   7        7.35       15.81      5.58 o 
  -2   4   7        5.31        3.82      3.75 o 
  -1   4   7      124.54      115.28      8.25 o 
   0   4   7      374.46      413.25     11.37 o 
   1   4   7        0.99        3.09      2.64 o 
   2   4   7        1.88        1.41      2.74 o 
   3   4   7        1.45        3.02      3.15 o 
   4   4   7       63.38       69.51     13.49 o 
   5   4   7        0.10       -1.31      4.41 o 
   6   4   7       22.69       24.56     13.13 o 
   7   4   7       10.07       11.59      7.73 o 
  -8   5   7       23.94       36.91     15.72 o 
  -7   5   7       13.64       16.18     16.01 o 
  -6   5   7        0.21        1.71      4.74 o 
  -5   5   7        8.24        2.61      4.48 o 
  -4   5   7       56.65       53.42      9.26 o 
  -3   5   7       29.57       30.44      7.43 o 
  -2   5   7       66.63       54.34      6.22 o 
  -1   5   7        6.73        5.93      3.21 o 
   0   5   7      158.91      168.19      7.86 o 
   1   5   7      526.73      532.63     13.99 o 
   2   5   7       29.71       35.71      4.98 o 
   3   5   7       54.56       61.33      7.87 o 
   4   5   7        3.87        8.56      4.56 o 
   5   5   7        4.99        7.08      5.04 o 
   6   5   7       30.24       22.27      8.50 o 
   7   5   7        6.64       14.68      8.42 o 
  -7   6   7       10.69       12.66      9.07 o 
  -6   6   7       11.69        4.88      5.29 o 
  -5   6   7        0.50        1.92      4.24 o 
  -4   6   7      908.43      940.83     31.87 o 
  -3   6   7      330.46      331.89     13.65 o 
  -2   6   7       11.94       13.15      3.92 o 
  -1   6   7      230.29      257.73     13.59 o 
   0   6   7       71.11       81.80      7.89 o 
   1   6   7        6.26        4.73      2.80 o 
   2   6   7      853.54      886.69     21.75 o 
   3   6   7       81.15      100.86     13.26 o 
   4   6   7       47.53       32.19      6.59 o 
   5   6   7        0.42        2.17      4.99 o 
   6   6   7        2.36       -3.92      5.21 o 
  -7   7   7       17.10       28.58     10.82 o 
  -6   7   7        3.26        0.54      4.78 o 
  -5   7   7      234.96      222.32     15.07 o 
  -4   7   7       65.45       67.74     16.92 o 
  -3   7   7      132.33      118.96      9.31 o 
  -2   7   7       30.09       49.90      9.03 o 
  -1   7   7      293.80      297.48     13.16 o 
   0   7   7       26.79       20.51      6.49 o 
   1   7   7       13.33       10.06      3.17 o 
   2   7   7       68.28       69.31      6.60 o 
   3   7   7       13.37       11.85      4.55 o 
   4   7   7        1.09        1.32      4.04 o 
   5   7   7        6.05        3.61      4.67 o 
   6   7   7       12.22       15.83     14.79 o 
  -7   8   7       12.86       15.07      9.70 o 
  -6   8   7        0.49       -6.31      5.61 o 
  -5   8   7      115.96      111.32     11.84 o 
  -4   8   7        0.02        6.66      4.69 o 
  -3   8   7        3.25        3.05      3.36 o 
  -2   8   7      372.31      374.55     14.73 o 
  -1   8   7      911.49      903.03     22.87 o 
   0   8   7      135.02      119.44     17.41 o 
   1   8   7       89.04       93.79     10.31 o 
   2   8   7       91.28       75.99      7.02 o 
   3   8   7        1.22        4.95      3.92 o 
   4   8   7      332.21      386.12     22.75 o 
   5   8   7        5.20        3.30      6.87 o 
   6   8   7       16.76       13.21     11.18 o 
  -7   9   7        6.13       16.37     12.64 o 
  -6   9   7        0.07       -1.27      6.95 o 
  -5   9   7      195.43      190.84     23.66 o 
  -4   9   7       48.48       51.69      9.81 o 
  -3   9   7        2.07        1.20      3.34 o 
  -2   9   7        6.09        6.42      3.64 o 
  -1   9   7        0.25       -2.73      2.60 o 
   0   9   7        3.24        8.13      3.74 o 
   1   9   7      101.58      100.93      7.39 o 
   2   9   7      273.77      273.35     13.96 o 
   3   9   7        0.79        0.82      3.69 o 
   4   9   7      185.14      206.79     19.78 o 
   5   9   7       26.54       25.71      7.22 o 
   6   9   7        0.00       -5.33      5.73 o 
  -7  10   7       17.01       14.11      9.56 o 
  -6  10   7        6.43        5.37      7.04 o 
  -5  10   7        8.77       17.81      6.30 o 
  -4  10   7       15.31       24.81      7.73 o 
  -3  10   7       19.33        9.13      4.86 o 
  -2  10   7       14.77       10.15      5.02 o 
  -1  10   7      110.00      110.87      9.66 o 
   0  10   7        0.78        2.54      3.56 o 
   1  10   7        0.12        5.63      3.02 o 
   2  10   7      322.41      370.27     28.09 o 
   3  10   7      110.97      113.66     11.24 o 
   4  10   7       18.90       20.47     13.91 o 
   5  10   7       30.16       24.51      6.96 o 
   6  10   7        0.27        2.09      5.58 o 
  -7  11   7        6.03        2.07      7.98 o 
  -6  11   7       44.97       32.78     10.71 o 
  -5  11   7        2.03       11.05      5.16 o 
  -4  11   7        6.94        2.60      4.43 o 
  -3  11   7      115.49      126.11     10.73 o 
  -2  11   7       41.77       46.68      9.99 o 
  -1  11   7        7.29        6.68      3.80 o 
   0  11   7        0.14       -2.80      2.71 o 
   1  11   7      442.29      459.38     17.11 o 
   2  11   7      394.95      472.33     24.52 o 
   3  11   7      111.58      123.92     11.69 o 
   4  11   7      244.35      301.41     17.54 o 
   5  11   7       67.45       24.54     23.68 o 
   6  11   7       57.28       45.61     11.55 o 
  -7  12   7       16.02        5.56      8.98 o 
  -6  12   7        3.74        9.81      8.18 o 
  -5  12   7      125.45      131.93     17.64 o 
  -4  12   7       72.23       76.49      9.26 o 
  -3  12   7       22.56       12.60      6.89 o 
  -2  12   7        1.77        7.74      4.48 o 
  -1  12   7      124.20      126.00     10.75 o 
   0  12   7      215.68      202.55     12.52 o 
   1  12   7      168.42      154.84     19.16 o 
   2  12   7        0.11        4.40      4.49 o 
   3  12   7       21.49       21.10      6.07 o 
   4  12   7       53.92       41.22      8.01 o 
   5  12   7       14.37       17.17     14.81 o 
   6  12   7       61.57       67.09     19.14 o 
  -7  13   7        0.46        0.02     10.88 o 
  -6  13   7        0.80       -4.92      6.56 o 
  -5  13   7        1.69       -0.04      6.53 o 
  -4  13   7       55.97       48.34     15.18 o 
  -3  13   7       95.43      108.06     10.61 o 
  -2  13   7        8.45        7.28      4.81 o 
  -1  13   7      125.10      116.62     12.96 o 
   0  13   7       75.18       72.32      8.90 o 
   1  13   7     1014.65     1041.17     48.53 o 
   2  13   7      599.50      701.56     22.94 o 
   3  13   7        1.45        2.23      5.03 o 
   4  13   7        3.19       -0.66      5.24 o 
   5  13   7        4.77        7.43      6.21 o 
   6  13   7        7.06       -1.21      7.48 o 
  -6  14   7       28.93       16.20      8.58 o 
  -5  14   7        5.33       -3.74      5.64 o 
  -4  14   7      112.66      107.23     11.49 o 
  -3  14   7        0.00       -0.08      4.88 o 
  -2  14   7       36.54       58.61      9.00 o 
  -1  14   7       57.12       47.79      7.61 o 
   0  14   7       17.64       11.83      5.08 o 
   1  14   7      249.61      251.48     19.24 o 
   2  14   7      672.47      763.11     27.88 o 
   3  14   7       70.03       86.22     10.93 o 
   4  14   7      109.54      131.72     18.38 o 
   5  14   7       18.85       29.33      9.40 o 
  -6  15   7        0.43        4.39      8.44 o 
  -5  15   7       16.97       10.41      7.12 o 
  -4  15   7        0.36        4.70      5.15 o 
  -3  15   7        0.65       -1.72      4.13 o 
  -2  15   7      219.67      267.26     15.49 o 
  -1  15   7      214.61      236.08     17.39 o 
   0  15   7      277.96      288.73     25.44 o 
   1  15   7      206.84      205.87     20.78 o 
   2  15   7      315.38      303.76     17.07 o 
   3  15   7        3.60        4.56      5.20 o 
   4  15   7        3.32        1.58      6.97 o 
   5  15   7        1.91       13.79     10.57 o 
  -6  16   7        0.29       -1.09      8.04 o 
  -5  16   7       16.44       11.67      7.01 o 
  -4  16   7        9.11        2.10      4.99 o 
  -3  16   7       68.45       47.58     11.08 o 
  -2  16   7      385.80      366.45     18.21 o 
  -1  16   7       64.93       56.90      8.37 o 
   0  16   7      310.38      292.92     16.29 o 
   1  16   7       21.80       19.91     14.43 o 
   2  16   7       57.60       59.32     12.45 o 
   3  16   7        7.18        0.63      5.72 o 
   4  16   7        8.06        6.34      6.92 o 
   5  16   7       13.32       12.61     15.29 o 
  -6  17   7        3.19       12.36      9.35 o 
  -5  17   7        9.91        3.82      5.56 o 
  -4  17   7        6.34        1.69      5.45 o 
  -3  17   7        3.07        4.42      4.96 o 
  -2  17   7      251.94      237.19     21.51 o 
  -1  17   7       15.18        8.61      4.91 o 
   0  17   7      190.85      208.68     14.53 o 
   1  17   7      242.79      242.82     20.92 o 
   2  17   7       45.70       58.94     12.83 o 
   3  17   7      123.21      144.94     42.38 o 
   4  17   7        4.76        7.70      6.78 o 
   5  17   7        5.13        8.26      8.35 o 
  -5  18   7       45.70       42.46      9.67 o 
  -4  18   7       10.34        9.64      9.41 o 
  -3  18   7      157.95      167.82     16.83 o 
  -2  18   7      203.79      216.18     19.95 o 
  -1  18   7        6.35        8.78      5.31 o 
   0  18   7        0.81       -3.24      4.50 o 
   1  18   7        0.49        1.39      6.33 o 
   2  18   7        1.94        2.72      6.43 o 
   3  18   7        5.60        8.58      6.84 o 
   4  18   7       73.44       69.72     14.24 o 
  -5  19   7        2.18        3.62      6.92 o 
  -4  19   7       17.72       15.64      8.02 o 
  -3  19   7        0.18        1.51      5.13 o 
  -2  19   7        1.55        0.48      4.83 o 
  -1  19   7       89.75       79.44     10.72 o 
   0  19   7       59.65       67.58     12.16 o 
   1  19   7      166.23      146.98     29.05 o 
   2  19   7       53.34       57.88     31.91 o 
   3  19   7       31.14       24.38      8.75 o 
   4  19   7       56.74       64.74     13.53 o 
  -4  20   7       13.98       15.62      8.47 o 
  -3  20   7       42.88       59.86     14.43 o 
  -2  20   7        9.27       -3.27      6.17 o 
  -1  20   7        0.88        0.15      4.90 o 
   0  20   7        0.10       -2.49      6.95 o 
   1  20   7       18.29        9.88      7.08 o 
   2  20   7       14.37       23.16      9.49 o 
   3  20   7        5.29       16.31     12.69 o 
  -4  21   7        0.46       -2.75      7.62 o 
  -3  21   7        0.03       -4.58      6.66 o 
  -2  21   7       19.11       13.59      6.50 o 
  -1  21   7        0.03        3.67      5.84 o 
   0  21   7       18.90       25.20     12.30 o 
   1  21   7       93.77      123.40     20.26 o 
   2  21   7       51.23       36.47     11.38 o 
   3  21   7        0.58       17.46     12.56 o 
  -3  22   7        1.33        8.71      9.19 o 
  -2  22   7       17.80       16.65      7.26 o 
  -1  22   7       21.08       22.86     10.75 o 
   0  22   7       44.46       37.04     10.15 o 
   1  22   7        0.51       -0.39     11.46 o 
   2  22   7        7.31        0.40      7.17 o 
  -3  23   7        2.29       14.88     10.54 o 
  -2  23   7       79.22       77.38     14.33 o 
  -1  23   7        5.24       -0.63      7.23 o 
   0  23   7        3.10       -3.95      6.28 o 
   1  23   7        0.30        3.79      7.10 o 
   2  23   7        6.94       11.46      9.16 o 
  -1  24   7        2.62        2.03      8.83 o 
   0  24   7        7.43        3.06      6.93 o 
  -6   0   8     1149.01     1313.08     60.87 o 
  -4   0   8     3108.69     3285.67     96.37 o 
  -2   0   8      403.53      409.33     29.02 o 
   0   0   8      576.67      600.53     20.61 o 
   2   0   8        1.09        4.23      4.68 o 
   4   0   8       26.86       23.80     10.69 o 
   6   0   8      106.64       75.51     20.09 o 
  -7   1   8        5.23       -0.62      6.62 o 
  -6   1   8        1.97        3.12      5.49 o 
  -5   1   8       52.99       41.69      7.92 o 
  -4   1   8      266.23      240.70     29.83 o 
  -3   1   8       19.95       16.55      6.07 o 
  -2   1   8        0.65       -2.76      4.00 o 
  -1   1   8      965.95      920.59     30.57 o 
   0   1   8       64.35       61.58      7.11 o 
   1   1   8       60.78       56.59      7.86 o 
   2   1   8      140.35      138.50     15.98 o 
   3   1   8       77.10       95.86      8.16 o 
   4   1   8        2.93        2.32      4.65 o 
   5   1   8        0.44        6.33      5.92 o 
   6   1   8        9.14        8.86      7.53 o 
  -7   2   8        2.15       -2.00      5.82 o 
  -6   2   8        3.25        6.99      8.37 o 
  -5   2   8        5.08        4.57      5.10 o 
  -4   2   8     1251.22     1349.21     32.21 o 
  -3   2   8       91.54       81.74     11.31 o 
  -2   2   8      242.76      211.56     24.68 o 
  -1   2   8        0.30       -4.53      3.64 o 
   0   2   8      477.85      489.21     22.17 o 
   1   2   8       34.23       35.72      5.75 o 
   2   2   8      104.20       93.97      7.77 o 
   3   2   8      190.01      178.45     10.38 o 
   4   2   8       83.25       73.45      9.15 o 
   5   2   8        8.17       -1.79      5.59 o 
   6   2   8       10.73        4.88      6.78 o 
  -7   3   8        7.98       14.95      7.61 o 
  -6   3   8        0.18       -0.04      4.99 o 
  -5   3   8      146.91      158.38     16.65 o 
  -4   3   8      766.28      805.36     31.08 o 
  -3   3   8      592.51      594.07     25.75 o 
  -2   3   8      253.39      253.19     26.05 o 
  -1   3   8        6.01       -0.56      3.99 o 
   0   3   8       48.41       40.72     10.48 o 
   1   3   8      547.35      549.87     14.88 o 
   2   3   8        1.15       -0.06      2.83 o 
   3   3   8       11.05       10.40      3.94 o 
   4   3   8      113.83       91.38     10.03 o 
   5   3   8        2.69        4.57      5.39 o 
   6   3   8        0.05       -0.27      5.69 o 
  -7   4   8       70.17       89.56     12.66 o 
  -6   4   8      269.09      311.26     19.07 o 
  -5   4   8      372.25      408.90     19.95 o 
  -4   4   8      207.96      237.84     18.48 o 
  -3   4   8      279.57      302.39     35.38 o 
  -2   4   8      130.22      116.72     13.00 o 
  -1   4   8       15.29       10.40      3.89 o 
   0   4   8      449.42      452.27     24.21 o 
   1   4   8      235.71      230.72     10.43 o 
   2   4   8       88.42       85.83     13.09 o 
   3   4   8       39.69       28.27      8.51 o 
   4   4   8       18.95       15.52      5.29 o 
   5   4   8        0.71        3.50      4.95 o 
   6   4   8        4.26        6.68      6.64 o 
  -7   5   8        0.00       -0.89      8.11 o 
  -6   5   8        0.53        9.50      6.39 o 
  -5   5   8      503.22      551.51     23.06 o 
  -4   5   8        7.91        3.52      4.99 o 
  -3   5   8      540.25      528.33     47.02 o 
  -2   5   8     1315.11     1346.24     38.95 o 
  -1   5   8       72.55       84.65      8.34 o 
   0   5   8      313.51      327.35     14.11 o 
   1   5   8       91.17       91.40     11.07 o 
   2   5   8       88.91      101.37     13.04 o 
   3   5   8      151.85      156.77     11.76 o 
   4   5   8       10.37       10.91      7.44 o 
   5   5   8        1.61        5.15      5.56 o 
   6   5   8        2.29        2.14      6.53 o 
  -7   6   8        2.65        4.71      8.47 o 
  -6   6   8       17.97       14.00      6.90 o 
  -5   6   8        0.34        6.55      5.22 o 
  -4   6   8     1134.87     1166.10     37.79 o 
  -3   6   8      481.42      507.27     24.10 o 
  -2   6   8      254.82      246.19     17.84 o 
  -1   6   8       42.07       47.48      6.55 o 
   0   6   8        3.16       -1.45      4.34 o 
   1   6   8        5.85       11.03      6.50 o 
   2   6   8       72.84       73.92     13.89 o 
   3   6   8       82.19       71.98     15.12 o 
   4   6   8       19.78       17.10      5.67 o 
   5   6   8       29.90       15.06      5.92 o 
   6   6   8        0.67       -1.63      7.11 o 
  -7   7   8       54.30       41.21     25.86 o 
  -6   7   8        2.53       -2.32      5.14 o 
  -5   7   8        4.52        3.36      4.66 o 
  -4   7   8       21.56       16.62     17.75 o 
  -3   7   8       22.65       24.59     13.41 o 
  -2   7   8        1.97        0.75      3.41 o 
  -1   7   8      264.01      298.07     13.99 o 
   0   7   8      470.14      491.87     17.49 o 
   1   7   8      169.45      156.84     11.23 o 
   2   7   8       53.79       49.82      6.18 o 
   3   7   8        1.63        0.75      4.01 o 
   4   7   8      114.65      119.39     11.61 o 
   5   7   8        6.95        1.55      5.26 o 
   6   7   8       34.91       28.02     19.33 o 
  -7   8   8       63.69       69.66     15.74 o 
  -6   8   8       19.44        5.08      8.23 o 
  -5   8   8       40.20       27.14      7.49 o 
  -4   8   8      183.32      172.77     16.60 o 
  -3   8   8      121.86      100.24     21.76 o 
  -2   8   8      121.75      119.01     10.15 o 
  -1   8   8       13.34        8.26      4.17 o 
   0   8   8       97.05      126.16     10.55 o 
   1   8   8       14.77        3.55      6.31 o 
   2   8   8      474.57      447.05     17.45 o 
   3   8   8        0.01       -2.54      3.43 o 
   4   8   8       11.94        3.49      4.50 o 
   5   8   8       24.29       10.59      7.19 o 
   6   8   8        1.14       -3.45      8.35 o 
  -7   9   8        3.25        5.44      9.71 o 
  -6   9   8        6.11        9.14      7.97 o 
  -5   9   8        0.14        0.26      5.85 o 
  -4   9   8      147.06      118.88     14.96 o 
  -3   9   8      136.87      129.50     16.22 o 
  -2   9   8       19.61       22.89      5.56 o 
  -1   9   8       43.78       46.11      7.07 o 
   0   9   8        3.61       10.96      4.60 o 
   1   9   8      150.49      151.26     11.32 o 
   2   9   8       74.20       56.56     12.22 o 
   3   9   8      106.73      113.03     11.11 o 
   4   9   8        0.20        1.98      4.52 o 
   5   9   8        4.66        4.38      5.45 o 
   6   9   8       32.36       34.44     11.32 o 
  -7  10   8        2.81        6.46      8.85 o 
  -6  10   8       65.01       63.41     14.16 o 
  -5  10   8        6.80       12.65      6.09 o 
  -4  10   8      145.42      140.55     20.16 o 
  -3  10   8      144.52      126.07     14.87 o 
  -2  10   8        4.64        5.59      4.08 o 
  -1  10   8       16.08        9.64      4.50 o 
   0  10   8       25.99       20.23      7.31 o 
   1  10   8       58.16       70.13     10.98 o 
   2  10   8      236.45      247.56     19.21 o 
   3  10   8        4.88        4.37      4.84 o 
   4  10   8        0.03        3.84      4.91 o 
   5  10   8       45.01       48.43      9.56 o 
  -6  11   8       19.07       13.99      9.37 o 
  -5  11   8        9.89       17.69      6.60 o 
  -4  11   8       38.39       22.50      7.88 o 
  -3  11   8       49.60       66.29     12.54 o 
  -2  11   8      104.83       97.43     22.52 o 
  -1  11   8        0.57        0.17      3.96 o 
   0  11   8       17.64        6.48      4.55 o 
   1  11   8       14.93       14.96      5.35 o 
   2  11   8      122.23      129.72     15.33 o 
   3  11   8        6.65        1.74      4.37 o 
   4  11   8      371.20      457.81     48.69 o 
   5  11   8       29.36       42.27      9.04 o 
  -6  12   8       74.51       86.75     15.95 o 
  -5  12   8        0.98        8.10      5.94 o 
  -4  12   8       94.76       89.19     13.39 o 
  -3  12   8        5.19        0.09      4.15 o 
  -2  12   8      131.34      106.80     10.55 o 
  -1  12   8        3.92        7.31      4.34 o 
   0  12   8        8.71       -1.16      4.14 o 
   1  12   8       19.88       20.69      8.81 o 
   2  12   8        1.16        7.14      8.15 o 
   3  12   8       34.65       36.21      7.71 o 
   4  12   8       11.58       15.46      6.33 o 
   5  12   8       20.32       15.07      7.21 o 
  -6  13   8       13.89        3.90      8.05 o 
  -5  13   8       66.03       39.52      9.04 o 
  -4  13   8       15.41        4.76     14.02 o 
  -3  13   8       23.19       12.61      5.32 o 
  -2  13   8      486.93      445.89     40.16 o 
  -1  13   8       54.22       47.60      8.12 o 
   0  13   8        0.03        4.77      4.47 o 
   1  13   8        3.85       -4.10      4.64 o 
   2  13   8        1.10        7.49      7.15 o 
   3  13   8       67.80       74.13     17.19 o 
   4  13   8       55.56       52.40      9.64 o 
   5  13   8        4.79        7.68      6.65 o 
  -6  14   8        0.05        4.01      8.72 o 
  -5  14   8        4.50       10.56      9.33 o 
  -4  14   8       37.58       24.54      8.88 o 
  -3  14   8       33.73       26.53     10.41 o 
  -2  14   8       30.94       26.79     10.00 o 
  -1  14   8      123.08      122.53     11.78 o 
   0  14   8        3.90       -0.86      3.98 o 
   1  14   8        3.84       10.57      6.23 o 
   2  14   8      190.06      200.27     22.34 o 
   3  14   8      139.67      163.79     18.76 o 
   4  14   8      124.92      144.41     18.02 o 
   5  14   8       56.57       77.78     18.05 o 
  -6  15   8        4.12        0.87      7.76 o 
  -5  15   8        1.28       -4.41      8.55 o 
  -4  15   8       40.79       29.04      7.45 o 
  -3  15   8       17.00        6.20      8.11 o 
  -2  15   8        1.93        0.62      4.59 o 
  -1  15   8        4.12        1.22      4.30 o 
   0  15   8      472.59      457.07     22.72 o 
   1  15   8       10.57        5.87      6.18 o 
   2  15   8        0.45        3.58      7.12 o 
   3  15   8        0.12        8.22      7.59 o 
   4  15   8       14.30       15.56      6.83 o 
  -5  16   8        0.03        8.93      9.43 o 
  -4  16   8       10.40        7.07      5.73 o 
  -3  16   8       97.49      100.82     11.76 o 
  -2  16   8        5.60        5.61      5.33 o 
  -1  16   8       38.31       20.66      6.49 o 
   0  16   8       16.59       21.47      6.57 o 
   1  16   8       27.46       24.02      9.12 o 
   2  16   8       36.66       34.57     18.87 o 
   3  16   8        2.34       -0.05      7.60 o 
   4  16   8        0.85       -3.00      5.81 o 
  -5  17   8        8.05       18.58     11.42 o 
  -4  17   8        6.19        5.96      5.59 o 
  -3  17   8       65.82       59.10     14.26 o 
  -2  17   8       83.15       53.88     12.32 o 
  -1  17   8        3.49        5.77      4.94 o 
   0  17   8       67.40       46.97     11.49 o 
   1  17   8      161.00      161.17     18.46 o 
   2  17   8       19.50       12.26      8.24 o 
   3  17   8       19.25       27.55     10.36 o 
   4  17   8        0.18        5.29      7.06 o 
  -5  18   8       37.11       47.14     13.48 o 
  -4  18   8        0.84       -4.88      6.73 o 
  -3  18   8       26.29       21.06      7.20 o 
  -2  18   8       42.18       21.06      6.90 o 
  -1  18   8       48.50       27.11     11.87 o 
   0  18   8        6.96       11.68      7.30 o 
   1  18   8       19.05       20.04     13.74 o 
   2  18   8      106.27      100.27     15.76 o 
   3  18   8       21.32        9.09      9.26 o 
  -4  19   8        0.11        1.20     15.17 o 
  -3  19   8        0.47        0.64      5.50 o 
  -2  19   8       77.45       66.65     10.04 o 
  -1  19   8        0.40        2.35      5.29 o 
   0  19   8       16.04       12.59      7.84 o 
   1  19   8       38.19       43.05     11.47 o 
   2  19   8        2.53       -3.47      7.33 o 
   3  19   8        0.25        7.36     12.62 o 
  -4  20   8        2.16        2.47      7.73 o 
  -3  20   8       11.70       10.39      6.97 o 
  -2  20   8       10.18       11.60      6.25 o 
  -1  20   8        2.74        1.31      9.76 o 
   0  20   8        2.49       -3.55      6.53 o 
   1  20   8       26.09       34.33     10.96 o 
   2  20   8        0.20        0.68     16.93 o 
  -3  21   8        4.51        3.24      6.78 o 
  -2  21   8        4.05        1.97      5.65 o 
  -1  21   8       10.44       16.19      8.94 o 
   0  21   8        0.95        5.81      7.74 o 
   1  21   8       34.54       25.86     10.36 o 
   2  21   8        2.19       -0.45      6.89 o 
  -2  22   8        0.09       -6.73      5.11 o 
  -1  22   8        9.77       16.09      8.31 o 
   0  22   8        8.54       12.41      8.56 o 
   1  22   8        1.72       -0.39     11.18 o 
  -7   0   9       81.06       81.95     21.24 o 
  -5   0   9       34.32       16.87     10.49 o 
  -3   0   9     2072.05     2114.61     74.58 o 
  -1   0   9      345.86      267.84     26.11 o 
   1   0   9      977.75     1038.32     30.95 o 
   3   0   9       56.29       52.23      9.91 o 
   5   0   9       29.83       12.99     10.95 o 
  -7   1   9       15.27       26.78     16.64 o 
  -6   1   9       57.72       49.69     13.73 o 
  -5   1   9        3.30        0.89      5.10 o 
  -4   1   9      132.47      112.91     14.32 o 
  -3   1   9       17.97       11.41      5.46 o 
  -2   1   9      194.98      191.59     42.30 o 
  -1   1   9      459.91      484.93     23.55 o 
   0   1   9      783.28      788.21     29.48 o 
   1   1   9       40.19       32.20      6.40 o 
   2   1   9        2.97        3.80      3.70 o 
   3   1   9      403.17      447.68     16.43 o 
   4   1   9        3.86        4.36      5.86 o 
   5   1   9        2.71        5.92      6.70 o 
  -7   2   9        7.59       16.39     13.61 o 
  -6   2   9      153.24      157.85     18.58 o 
  -5   2   9        5.58        9.78      6.74 o 
  -4   2   9      611.15      662.34     29.79 o 
  -3   2   9      575.68      576.96     26.61 o 
  -2   2   9     1084.36     1083.68     35.92 o 
  -1   2   9        4.54       10.89      5.99 o 
   0   2   9       89.55      108.94     23.73 o 
   1   2   9        3.02        3.06      7.21 o 
   2   2   9       71.99       69.60      7.27 o 
   3   2   9       15.80       14.39      4.80 o 
   4   2   9        0.07        4.81      5.65 o 
   5   2   9        4.76       -1.73      5.74 o 
  -7   3   9        0.09        1.43      7.12 o 
  -6   3   9        0.02       -2.47      5.16 o 
  -5   3   9      172.85      192.44     15.79 o 
  -4   3   9      266.08      270.37     20.70 o 
  -3   3   9       77.83       65.62     11.32 o 
  -2   3   9      128.52      141.19     15.13 o 
  -1   3   9      859.36      867.68     31.73 o 
   0   3   9        0.40        2.76      5.39 o 
   1   3   9       37.15       29.42      6.68 o 
   2   3   9       76.60       96.43      9.18 o 
   3   3   9       40.73       45.00      7.63 o 
   4   3   9        0.05        3.74      5.10 o 
   5   3   9        6.42        3.57     12.46 o 
  -7   4   9        0.32       -1.47      6.23 o 
  -6   4   9        1.09       -1.01      5.25 o 
  -5   4   9      145.23      159.33     14.62 o 
  -4   4   9      236.76      218.89     19.12 o 
  -3   4   9      190.18      166.98     17.35 o 
  -2   4   9       23.28       16.99     14.58 o 
  -1   4   9      246.23      276.17     19.10 o 
   0   4   9      149.21      153.18     11.29 o 
   1   4   9      343.08      387.59     16.62 o 
   2   4   9     1106.10     1221.03     25.63 o 
   3   4   9        2.01        3.31      4.43 o 
   4   4   9       22.04       30.20      7.44 o 
   5   4   9        0.13       -1.30      5.89 o 
  -7   5   9        3.45        4.26      7.22 o 
  -6   5   9       24.47       23.38      8.15 o 
  -5   5   9       84.48       94.21     11.92 o 
  -4   5   9      405.76      390.26     31.54 o 
  -3   5   9       51.23       30.62      8.42 o 
  -2   5   9      994.80      925.33     33.75 o 
  -1   5   9      936.83      985.08     33.92 o 
   0   5   9       88.93      105.85      9.92 o 
   1   5   9       10.75        7.95      4.45 o 
   2   5   9      216.45      212.45     13.67 o 
   3   5   9       62.84       80.05     17.06 o 
   4   5   9        0.69       -2.07      4.84 o 
   5   5   9        9.02        2.28      5.90 o 
  -6   6   9       36.33       42.18      9.72 o 
  -5   6   9       21.84       23.92      7.28 o 
  -4   6   9       60.60       50.38     13.27 o 
  -3   6   9       17.96       12.83      6.97 o 
  -2   6   9       19.70       36.18      8.91 o 
  -1   6   9      475.40      438.56     23.18 o 
   0   6   9       71.26       88.62     10.85 o 
   1   6   9      203.86      227.46     13.94 o 
   2   6   9      338.42      367.76     17.42 o 
   3   6   9      129.13      115.90     13.92 o 
   4   6   9        6.54        4.51      4.88 o 
   5   6   9        3.30        0.36      6.28 o 
  -6   7   9       38.41       46.96     10.08 o 
  -5   7   9       21.46       17.15      6.40 o 
  -4   7   9      209.22      229.47     19.55 o 
  -3   7   9       54.87       68.62     18.73 o 
  -2   7   9       37.11       35.01      9.96 o 
  -1   7   9        6.01       -1.76      5.05 o 
   0   7   9       55.07       45.42      7.42 o 
   1   7   9      439.59      540.66     19.82 o 
   2   7   9       29.48       46.50     15.34 o 
   3   7   9      162.69      195.37     26.46 o 
   4   7   9      367.78      386.35     20.81 o 
   5   7   9        0.27        4.63      6.58 o 
  -6   8   9        2.17        6.76      6.78 o 
  -5   8   9        4.63       -4.92      4.87 o 
  -4   8   9       15.97       18.17      7.25 o 
  -3   8   9      119.73      138.60     16.15 o 
  -2   8   9       33.75       31.67      8.56 o 
  -1   8   9       63.97       56.92     16.70 o 
   0   8   9       95.45      104.78     11.93 o 
   1   8   9     1257.91     1306.11     37.15 o 
   2   8   9      107.13       95.31     13.19 o 
   3   8   9       23.85       21.13      6.40 o 
   4   8   9        5.02        7.62      5.33 o 
   5   8   9        1.00       -0.47      5.85 o 
  -6   9   9        4.76        7.63      7.79 o 
  -5   9   9      173.54      173.53     15.89 o 
  -4   9   9       86.28       65.87     13.83 o 
  -3   9   9       58.35       60.97     11.30 o 
  -2   9   9      250.82      233.36     19.18 o 
  -1   9   9       82.23       67.22      8.78 o 
   0   9   9       66.57       75.59      9.11 o 
   1   9   9        0.00        3.67      7.34 o 
   2   9   9        0.00       -0.95      5.38 o 
   3   9   9      302.45      255.58     46.68 o 
   4   9   9       42.46       44.95      8.73 o 
   5   9   9        0.89        3.12      5.80 o 
  -6  10   9       99.22       99.95     17.00 o 
  -5  10   9        2.90        3.25      5.52 o 
  -4  10   9       11.19       -0.25      6.39 o 
  -3  10   9        8.93       11.49      7.02 o 
  -2  10   9       41.87       33.33     20.70 o 
  -1  10   9       46.40       40.30      8.37 o 
   0  10   9       24.11       21.35      6.99 o 
   1  10   9       13.84       15.53      9.94 o 
   2  10   9       87.94       78.29     12.83 o 
   3  10   9      318.87      328.79     22.94 o 
   4  10   9       41.66       30.32     15.78 o 
   5  10   9       37.40       52.94     10.13 o 
  -6  11   9       78.57       89.48     17.04 o 
  -5  11   9        3.25        3.28      5.93 o 
  -4  11   9       24.10       23.91     14.29 o 
  -3  11   9       79.59       67.52     12.26 o 
  -2  11   9       45.61       43.32     10.64 o 
  -1  11   9      382.32      399.13     27.57 o 
   0  11   9      155.78      126.50     11.66 o 
   1  11   9        8.54        4.44      6.66 o 
   2  11   9       20.66       18.06      7.82 o 
   3  11   9      233.34      230.72     41.62 o 
   4  11   9       11.18       16.39      6.59 o 
  -6  12   9        0.19       -2.93      7.49 o 
  -5  12   9       16.31       18.75      6.90 o 
  -4  12   9       19.96       16.55      8.39 o 
  -3  12   9      296.74      308.50     22.60 o 
  -2  12   9        0.38        0.97      4.84 o 
  -1  12   9       29.72       32.83      7.28 o 
   0  12   9        0.00        4.08      4.82 o 
   1  12   9        7.95       -0.42      5.19 o 
   2  12   9      142.26      137.84     16.70 o 
   3  12   9        7.73        5.92     11.18 o 
   4  12   9        1.51       -0.07      5.46 o 
  -5  13   9        1.02       -4.43      5.66 o 
  -4  13   9       10.88        2.75      7.15 o 
  -3  13   9        7.86        9.30      7.15 o 
  -2  13   9        0.83        5.14      4.67 o 
  -1  13   9       50.61       33.42      7.46 o 
   0  13   9       52.44       25.22      8.72 o 
   1  13   9       38.18       28.96      9.01 o 
   2  13   9       53.50       39.49     11.12 o 
   3  13   9      168.53      150.93     58.72 o 
   4  13   9        3.12        0.70      7.20 o 
  -5  14   9       14.55       17.53      7.82 o 
  -4  14   9       10.10        6.62      6.92 o 
  -3  14   9        1.45       -2.71      5.55 o 
  -2  14   9       56.69       49.81      8.55 o 
  -1  14   9        7.25        5.07      5.21 o 
   0  14   9      120.95      101.11     13.32 o 
   1  14   9        9.64       11.82     15.53 o 
   2  14   9        7.63        8.46      7.10 o 
   3  14   9       91.16      100.32     15.93 o 
   4  14   9        6.18       -2.79      7.86 o 
  -5  15   9        0.08       -5.78      8.30 o 
  -4  15   9        5.00        6.84      6.94 o 
  -3  15   9        5.33       11.59      7.69 o 
  -2  15   9      138.00      147.29     13.83 o 
  -1  15   9        4.39       -0.47      4.60 o 
   0  15   9        7.09       -3.09      5.83 o 
   1  15   9       47.44       23.88      8.88 o 
   2  15   9        0.55       -1.60      6.81 o 
   3  15   9       12.18       13.91     10.24 o 
  -4  16   9        5.32        6.96      7.83 o 
  -3  16   9        5.84       12.85      6.83 o 
  -2  16   9       11.31       16.99      6.95 o 
  -1  16   9       14.04        9.75      5.78 o 
   0  16   9      102.21       61.05     23.02 o 
   1  16   9       75.53       60.66     12.21 o 
   2  16   9       95.32       82.80     16.90 o 
   3  16   9       19.87        3.83      8.66 o 
  -4  17   9       54.96       49.09     12.44 o 
  -3  17   9       30.51       26.91      7.69 o 
  -2  17   9       49.12       49.84      9.09 o 
  -1  17   9        5.88        5.05      5.82 o 
   0  17   9        9.51        6.70      6.49 o 
   1  17   9        9.28        6.69      7.68 o 
   2  17   9        0.73       13.88      8.61 o 
   3  17   9        6.59        8.31      8.64 o 
  -4  18   9       11.93        2.01     15.45 o 
  -3  18   9      107.36      141.78     21.52 o 
  -2  18   9        3.17        6.26      6.16 o 
  -1  18   9       43.39       34.57      8.78 o 
   0  18   9        3.69       10.06      7.38 o 
   1  18   9        2.54        3.15      7.54 o 
   2  18   9        1.45        0.95      8.59 o 
  -3  19   9        8.01        8.47      6.83 o 
  -2  19   9        8.22        7.08      6.90 o 
  -1  19   9        9.32       16.88      8.96 o 
   0  19   9       12.47       17.05      8.31 o 
   1  19   9       16.07       15.09      9.59 o 
   2  19   9        6.00       17.80     11.49 o 
  -2  20   9        3.53        7.06      6.59 o 
  -1  20   9        7.86       16.64      7.78 o 
   0  20   9        0.07        1.61      8.27 o 
   1  20   9       12.42        1.30     12.89 o 
  -6   0  10        0.62       -8.81      9.34 o 
  -4   0  10      113.41       86.99     19.11 o 
  -2   0  10      236.17      258.04     28.92 o 
   0   0  10       66.27       79.22     17.82 o 
   2   0  10      877.57      912.79     46.90 o 
   4   0  10       74.98       80.83     18.58 o 
  -6   1  10        1.82        6.93      8.01 o 
  -5   1  10        1.41        0.81      6.42 o 
  -4   1  10       42.71       33.34      8.93 o 
  -3   1  10      119.61      100.46     14.32 o 
  -2   1  10      407.55      370.46     23.48 o 
  -1   1  10      772.36      842.02     33.01 o 
   0   1  10      140.69      118.36     21.22 o 
   1   1  10      241.72      260.91     31.93 o 
   2   1  10        7.65       11.78      5.34 o 
   3   1  10       10.73        6.36      6.81 o 
   4   1  10        1.58        6.23      6.65 o 
   5   1  10        2.71        5.57      7.15 o 
  -6   2  10       56.71       57.92     12.83 o 
  -5   2  10        0.07        1.48      5.93 o 
  -4   2  10       24.67       18.65      7.82 o 
  -3   2  10       15.23        8.75      9.76 o 
  -2   2  10      477.85      545.32     30.17 o 
  -1   2  10        0.33        1.94      5.62 o 
   0   2  10        8.19        4.92      7.46 o 
   1   2  10      266.97      281.72     19.81 o 
   2   2  10      107.63      102.55     15.35 o 
   3   2  10        6.46        0.69      4.70 o 
   4   2  10        5.62       -1.92      5.74 o 
   5   2  10       68.33       81.27     15.64 o 
  -6   3  10        2.08        2.78      7.38 o 
  -5   3  10       18.48        8.07      6.16 o 
  -4   3  10        0.59       -5.63      3.76 o 
  -3   3  10       18.63       31.06     16.44 o 
  -2   3  10       59.64       86.10     13.40 o 
  -1   3  10      278.86      289.74     21.15 o 
   0   3  10       56.41       74.03     18.27 o 
   1   3  10       27.56       18.04      7.87 o 
   2   3  10        7.18        6.16      5.06 o 
   3   3  10        1.11        3.04      4.66 o 
   4   3  10      101.51      107.33     14.67 o 
   5   3  10        4.13        2.85      8.25 o 
  -6   4  10        0.35        3.20      6.24 o 
  -5   4  10       38.80       34.23      8.39 o 
  -4   4  10        9.78       12.07      7.32 o 
  -3   4  10      466.39      461.88     35.38 o 
  -2   4  10      209.85      198.13     18.28 o 
  -1   4  10       31.17       12.17     13.63 o 
   0   4  10      222.55      213.42     18.38 o 
   1   4  10      720.49      727.24     30.30 o 
   2   4  10       57.35       59.38      9.23 o 
   3   4  10       41.61       39.34      9.98 o 
   4   4  10        5.01        6.66      6.00 o 
   5   4  10        0.35       10.54      8.05 o 
  -6   5  10        5.32        7.64      5.99 o 
  -5   5  10        2.87        8.71      6.08 o 
  -4   5  10       13.95        6.44      6.07 o 
  -3   5  10       40.96       34.73     13.17 o 
  -2   5  10      106.38       98.91     14.34 o 
  -1   5  10      111.19       96.93     14.06 o 
   0   5  10      477.52      528.75     26.00 o 
   1   5  10      236.41      262.46     15.53 o 
   2   5  10       26.41       35.09      7.63 o 
   3   5  10      297.85      332.84     22.76 o 
   4   5  10       50.06       56.20      9.70 o 
  -6   6  10        2.44        3.44      6.82 o 
  -5   6  10       13.90        7.43      7.26 o 
  -4   6  10       52.68       62.89     12.33 o 
  -3   6  10       13.56        2.61      5.82 o 
  -2   6  10       34.60       17.83      7.71 o 
  -1   6  10      151.20      125.80     15.70 o 
   0   6  10      255.14      240.79     19.45 o 
   1   6  10        4.74        6.40      8.25 o 
   2   6  10      195.40      232.21     20.12 o 
   3   6  10      116.51      145.44     24.24 o 
   4   6  10       14.61       15.41      6.82 o 
  -6   7  10        8.78        2.81      6.55 o 
  -5   7  10        5.61        0.10      5.51 o 
  -4   7  10       24.16        8.32      7.16 o 
  -3   7  10       34.06       34.54     10.36 o 
  -2   7  10       47.06       34.98      9.51 o 
  -1   7  10      140.47       80.36     13.00 o 
   0   7  10       57.70       39.93      9.89 o 
   1   7  10        5.05       12.32      5.56 o 
   2   7  10      173.53      187.18     17.89 o 
   3   7  10      342.44      424.50     38.99 o 
   4   7  10       39.41       29.81      9.16 o 
  -6   8  10       18.17       15.77      8.19 o 
  -5   8  10       50.66       42.86      9.27 o 
  -4   8  10       39.10       48.54     11.08 o 
  -3   8  10      162.33      137.94     16.80 o 
  -2   8  10      153.69      155.14     17.39 o 
  -1   8  10        0.18        0.73      6.01 o 
   0   8  10        3.05       -0.22      6.40 o 
   1   8  10        7.15       10.57      5.65 o 
   2   8  10        1.37       -3.27      5.86 o 
   3   8  10        7.28        8.84      7.69 o 
   4   8  10        4.53       -3.30      6.96 o 
  -5   9  10        0.48       -4.05      5.76 o 
  -4   9  10        6.56        0.60      6.66 o 
  -3   9  10      139.33      125.22     16.33 o 
  -2   9  10       84.05       68.49     12.82 o 
  -1   9  10       13.52        1.06      5.66 o 
   0   9  10        1.14        6.73      5.39 o 
   1   9  10        1.86        2.06      5.28 o 
   2   9  10        5.27       -1.25      6.02 o 
   3   9  10        4.93        8.00      7.69 o 
   4   9  10       59.26       55.70     33.77 o 
  -5  10  10        5.94        7.49      7.57 o 
  -4  10  10       37.47       34.63     10.26 o 
  -3  10  10       20.29       26.70      9.52 o 
  -2  10  10      158.50      157.96     25.46 o 
  -1  10  10        0.08       -1.94      7.22 o 
   0  10  10       55.85       47.25      8.37 o 
   1  10  10       98.66       94.08     13.66 o 
   2  10  10       25.20        5.80      7.63 o 
   3  10  10        2.53       -2.17      6.81 o 
   4  10  10       36.31       45.69     12.44 o 
  -5  11  10        2.64        3.35      7.90 o 
  -4  11  10       59.10       34.99     10.72 o 
  -3  11  10       29.85       33.70      9.99 o 
  -2  11  10       19.16        0.33      7.07 o 
  -1  11  10        5.13        2.46      6.27 o 
   0  11  10        6.17        7.30      5.50 o 
   1  11  10       54.85       44.86     16.24 o 
   2  11  10       15.94       10.52      8.10 o 
   3  11  10       18.26       12.37     12.43 o 
   4  11  10       68.60       60.69     13.37 o 
  -5  12  10       17.32       16.17      7.76 o 
  -4  12  10      233.73      245.44     22.55 o 
  -3  12  10       32.91       39.00     10.86 o 
  -2  12  10       96.86      109.36     16.25 o 
  -1  12  10        0.65        1.72      6.23 o 
   0  12  10        2.93        3.83      5.07 o 
   1  12  10       19.10       17.20      8.40 o 
   2  12  10       97.97      101.82     15.69 o 
   3  12  10        0.73       -3.90      7.07 o 
  -4  13  10        2.25        2.56      8.04 o 
  -3  13  10       56.72       84.42     14.94 o 
  -2  13  10       17.41       13.64     19.89 o 
  -1  13  10        7.10        6.56      5.96 o 
   0  13  10       36.27       26.50      9.09 o 
   1  13  10       22.80       24.05      9.59 o 
   2  13  10        5.57       -4.92     16.32 o 
   3  13  10       36.10       41.94     11.69 o 
  -4  14  10       17.79       12.29      9.44 o 
  -3  14  10        2.37        0.28      6.74 o 
  -2  14  10       10.87        3.97      7.66 o 
  -1  14  10        0.97        3.06      5.61 o 
   0  14  10       32.87       28.88      9.47 o 
   1  14  10        7.17       11.19      8.10 o 
   2  14  10        6.07       13.53      9.02 o 
   3  14  10       37.09       36.74     12.08 o 
  -4  15  10        6.14        9.73      8.50 o 
  -3  15  10        2.03       -4.31      6.48 o 
  -2  15  10       19.56       18.68      9.36 o 
  -1  15  10       42.32       26.21     10.64 o 
   0  15  10       39.59       48.94     11.11 o 
   1  15  10        0.21       -1.92      7.32 o 
   2  15  10        8.13        0.50     10.88 o 
  -3  16  10        2.49        2.54      7.59 o 
  -2  16  10       97.81      115.44     38.61 o 
  -1  16  10        0.25       -3.01      5.72 o 
   0  16  10       49.19       20.45      9.12 o 
   1  16  10       11.53       19.64     14.98 o 
   2  16  10        0.51       -6.26      7.68 o 
  -3  17  10        5.86       10.23      8.62 o 
  -2  17  10       57.78       39.65     11.29 o 
  -1  17  10        0.49        0.78      5.86 o 
   0  17  10        2.55        5.81      8.12 o 
   1  17  10       15.84       21.94      8.96 o 
  -2  18  10        7.09        4.01      6.78 o 
  -1  18  10        3.73       -1.54      6.45 o 
   0  18  10        0.10       -0.81      7.22 o 
  -5   0  11       90.24       78.76     20.42 o 
  -3   0  11       14.13        3.58      9.57 o 
  -1   0  11        0.89        4.41      9.24 o 
   1   0  11        4.97        8.22      8.68 o 
  -5   1  11       40.50       40.29     19.23 o 
  -4   1  11        0.09        4.74      5.98 o 
  -3   1  11       11.93       28.58      9.01 o 
  -2   1  11        6.71        5.92      6.64 o 
  -1   1  11       93.26      139.00     26.41 o 
   0   1  11       39.82       46.41     21.03 o 
   1   1  11        3.82        7.11      7.17 o 
   2   1  11       35.72       30.47      9.94 o 
   3   1  11       10.08       13.22     11.64 o 
   4   1  11        2.52       14.33     10.59 o 
  -5   2  11        1.95        8.66      7.55 o 
  -4   2  11        9.31       13.45      7.22 o 
  -3   2  11      115.56      136.19     25.49 o 
  -2   2  11       59.06       41.85     14.44 o 
  -1   2  11       48.85       27.44      9.26 o 
   0   2  11      188.69      201.74     21.75 o 
   1   2  11       24.07       29.29      9.76 o 
   2   2  11        0.84        3.12      7.38 o 
   3   2  11        0.13        1.97     10.68 o 
   4   2  11        7.65       -0.03     11.01 o 
  -5   3  11        8.10        4.28     10.19 o 
  -4   3  11       13.17       14.56      8.08 o 
  -3   3  11       16.79       22.23      8.93 o 
  -2   3  11       16.66       29.44      9.19 o 
  -1   3  11       11.96        0.81      6.97 o 
   0   3  11       11.22       16.25      8.77 o 
   1   3  11       42.56       38.06     10.51 o 
   2   3  11        5.42        4.89      7.74 o 
   3   3  11        7.86       -2.95      7.46 o 
   4   3  11       58.89       93.88     20.19 o 
  -5   4  11       85.41       96.73     12.93 o 
  -4   4  11       28.18       26.08      9.41 o 
  -3   4  11       11.54        6.94      6.61 o 
  -2   4  11        0.05        5.77      6.77 o 
  -1   4  11       22.82       15.10      8.14 o 
   0   4  11       29.58       31.11     19.05 o 
   1   4  11        3.03        0.82      7.17 o 
   2   4  11      174.12      146.19     25.53 o 
   3   4  11       24.37       14.88      7.35 o 
  -5   5  11       22.66       26.60     10.22 o 
  -4   5  11        3.31       -1.04      6.75 o 
  -3   5  11       69.73       85.06     14.49 o 
  -2   5  11        5.79       -1.42      5.95 o 
  -1   5  11       25.25       18.15      8.21 o 
   0   5  11      142.69      173.73     18.24 o 
   1   5  11       24.89       11.31      8.26 o 
   2   5  11       21.39       29.82     14.99 o 
   3   5  11       13.67        6.16      7.75 o 
  -5   6  11        0.48        4.46      6.94 o 
  -4   6  11       34.34       12.86     11.36 o 
  -3   6  11        1.62        1.03      6.41 o 
  -2   6  11       31.26       40.47     10.85 o 
  -1   6  11       17.15       19.90      8.77 o 
   0   6  11       14.47        7.05      7.29 o 
   1   6  11       31.12       11.07     12.89 o 
   2   6  11       55.43       30.22     15.09 o 
   3   6  11        7.23        5.06     10.16 o 
  -5   7  11        3.60        3.85      7.42 o 
  -4   7  11        9.16        4.83      7.56 o 
  -3   7  11       12.29       24.44      9.76 o 
  -2   7  11        3.40        9.11      8.48 o 
  -1   7  11        0.30       -1.71      7.02 o 
   0   7  11       60.49       40.19     26.85 o 
   1   7  11       69.71       60.15     12.16 o 
   2   7  11        9.49       13.50      8.10 o 
   3   7  11       19.99       12.89      8.74 o 
  -5   8  11       72.07       85.70     41.53 o 
  -4   8  11        9.45        4.21      7.46 o 
  -3   8  11        2.82       -0.50      6.65 o 
  -2   8  11        7.66       13.79      8.07 o 
  -1   8  11       32.76       46.53     11.61 o 
   0   8  11        1.57       -0.87      6.86 o 
   1   8  11        8.91       16.08      9.09 o 
   2   8  11       80.91       99.32     15.49 o 
   3   8  11      112.43      146.00     33.94 o 
  -4   9  11        6.18        6.11      7.34 o 
  -3   9  11        5.69       22.93     10.00 o 
  -2   9  11       73.99       65.91     12.92 o 
  -1   9  11        3.74        1.96      6.78 o 
   0   9  11        1.02       -0.34      7.76 o 
   1   9  11        5.35       10.16     11.57 o 
   2   9  11        7.41        4.83      9.53 o 
   3   9  11        8.60       19.06      9.71 o 
  -4  10  11        1.24        6.42      8.16 o 
  -3  10  11        0.00       -1.06      7.34 o 
  -2  10  11       15.11        4.55      7.59 o 
  -1  10  11       72.80       89.89     14.92 o 
   0  10  11        3.02        3.17      7.68 o 
   1  10  11        7.53        4.83     12.16 o 
   2  10  11        1.45        7.37      7.81 o 
   3  10  11        0.01        1.35      7.64 o 
  -4  11  11       46.96       44.58     12.37 o 
  -3  11  11        0.31       -3.88      7.08 o 
  -2  11  11        0.76       -3.20      6.13 o 
  -1  11  11        1.52        3.94      6.86 o 
   0  11  11        0.20        1.74      8.21 o 
   1  11  11        0.00        4.86      7.57 o 
   2  11  11       11.81        9.52      9.21 o 
  -3  12  11        1.02        5.61      8.15 o 
  -2  12  11        0.20        5.91      6.98 o 
  -1  12  11        0.24       -1.51      6.75 o 
   0  12  11        6.35        3.11      8.17 o 
   1  12  11        0.60        2.81      7.15 o 
   2  12  11       29.14       46.82     12.98 o 
  -3  13  11       17.06       10.69     11.59 o 
  -2  13  11        1.64        5.91      9.39 o 
  -1  13  11        4.36        6.20      7.60 o 
   0  13  11       19.37       13.91     14.20 o 
   1  13  11       11.71       15.43      8.52 o 
  -2  14  11       62.12       50.19     13.36 o 
  -1  14  11       46.27       41.39     11.73 o 
   0  14  11       25.76       15.75     12.82 o 
   1  14  11        2.80        1.34     11.74 o 
  -2  15  11        4.35       -2.95      7.77 o 
  -1  15  11       16.64       13.31      9.27 o 
   0  15  11        6.27        7.69     12.76 o 
  -4   0  12       22.61       19.37     11.93 o 
  -2   0  12        0.07        2.07     11.14 o 
   0   0  12       54.31       64.74     18.38 o 
   2   0  12        0.21       -4.60     11.01 o 
  -4   1  12       15.39       18.87      8.54 o 
  -3   1  12        4.23       -4.99      7.43 o 
  -2   1  12       36.27       26.35     10.08 o 
  -1   1  12        0.89       -3.45      7.76 o 
   0   1  12        0.03        3.46      8.88 o 
   1   1  12        5.17       -3.69      7.94 o 
   2   1  12        2.17        7.60      9.09 o 
  -4   2  12       30.76       25.12      9.34 o 
  -3   2  12        5.58        0.62      7.25 o 
  -2   2  12        1.73       -3.12     11.01 o 
  -1   2  12       58.50       37.33     10.60 o 
   0   2  12       27.95       10.15      8.00 o 
   1   2  12       34.14       40.66     12.04 o 
   2   2  12       30.34       15.15     10.48 o 
  -4   3  12        1.58        9.08      8.26 o 
  -3   3  12        6.08        2.36      7.46 o 
  -2   3  12        2.88        2.16      7.53 o 
  -1   3  12       43.06       37.45     10.46 o 
   0   3  12        0.02        0.27      7.27 o 
   1   3  12        3.33        1.33      7.79 o 
   2   3  12        3.94       15.88     13.74 o 
  -4   4  12       16.75        9.20      8.85 o 
  -3   4  12        8.30       17.53      8.81 o 
  -2   4  12       23.12       11.04      9.07 o 
  -1   4  12       19.21        8.13      8.58 o 
   0   4  12        0.35        0.92      7.58 o 
   1   4  12        0.00       -7.65      7.44 o 
   2   4  12       25.21       14.96     14.30 o 
  -4   5  12        7.77        3.28     13.56 o 
  -3   5  12       41.24       44.41     11.37 o 
  -2   5  12       10.40        8.43      8.63 o 
  -1   5  12       24.60       30.29     10.52 o 
   0   5  12        3.05        1.43      8.18 o 
   1   5  12        0.23        7.75     10.29 o 
   2   5  12        2.63       -3.52     10.36 o 
  -3   6  12       20.62        9.50      8.44 o 
  -2   6  12        0.05       -0.42      6.52 o 
  -1   6  12        6.74        0.90      7.85 o 
   0   6  12        4.68       -2.46      7.53 o 
   1   6  12        0.19       -8.82      7.77 o 
   2   6  12       42.82       18.61     15.12 o 
  -3   7  12       23.37       18.80     10.13 o 
  -2   7  12        6.31       -1.42      8.86 o 
  -1   7  12        2.83        0.28      8.43 o 
   0   7  12        8.45        2.50      8.47 o 
   1   7  12       12.09        6.51     12.36 o 
   2   7  12       22.32       -2.79     12.66 o 
  -3   8  12       19.29       25.73     15.80 o 
  -2   8  12        0.03       -1.71     13.05 o 
  -1   8  12        1.27        6.28      8.43 o 
   0   8  12       55.20       40.17     11.95 o 
   1   8  12        0.00       -6.81     10.85 o 
  -3   9  12       16.95       25.08     10.15 o 
  -2   9  12        1.07        2.20      6.94 o 
  -1   9  12       71.12       69.80     17.58 o 
   0   9  12       26.05       41.45     17.71 o 
   1   9  12        1.55       -1.45     10.88 o 
  -2  10  12        0.14       -0.26      7.45 o 
  -1  10  12       62.07       63.69     14.71 o 
   0  10  12       31.02       25.42     11.01 o 
  -1  11  12        0.55       -6.97      7.09 o 
   0  11  12        1.33       -6.94     10.26 o 
  -1   0  13        8.53        3.75     13.94 o 
  -1   1  13        3.94        6.93      8.92 o 
   0   1  13       70.40       89.56     16.10 o 
  -1   2  13        4.48       -0.25     12.66 o 
  -1   3  13       37.95       66.50     15.59 o 
                                                 
